# Supplementary material for: Metagenomic analysis of gut microbiota composition and function in wild mice (Rattus flavipectus) infected with Enterocytozoon bieneusi
Source: Front Cell Infect Microbiol. 2025 Nov 11;15:1708266. doi: 10.3389/fcimb.2025.1708266 (PMC12643989; doi:10.3389/fcimb.2025.1708266)
Supplement: Supplementary file 1 [file Table1.xlsx]

## Sheet: ST1
Supplementary Table 1: Relative abundance of taxa at phylum and genus levels.
group	Control										E. bieneusi
sample	RF1	RF2	RF3	RF4	RF7	RF8	RF9	RF11	RF18	RF20	RF5	RF6	RF10	RF12	RF13	RF14	RF15	RF16	RF17	RF19
p_Bacteroidetes	4.31132	0.18429	0.45468	2.82632	11.4252	30.978	0	0.12029	0.14528	0	35.5942	0.55002	16.0049	13.1706	35.8391	54.7445	18.5319	24.5308	2.63782	0.54896
p_Firmicutes	12.8112	0	0	0.10013	0.82315	12.8215	3.85725	0.00671	0.00519	0	47.8045	92.8054	78.6201	70.6775	41.4407	25.0383	63.901	70.041	92.8434	77.5232
p_Fusobacteria	11.3395	0.07879	1.98932	0.9063	8.21828	11.8227	4.63937	6.73563	0.13913	0.00935	12.8112	0	0	0.51116	0.85775	12.8544	3.85725	0.00671	0.00519	0.07599
p_Proteobacteria	2.47219	0.25018	0	0.16368	0	6.79472	0.4181	1.17167	0.2231	0	1.41445	1.22827	0.94825	11.0257	15.1951	6.71333	7.88059	2.12185	0.48676	15.3095
p_Actinobacteria	3.37128	0	0.04601	0.07359	1.05048	3.69655	0	0.01097	0.06344	0	2.2827	5.0567	4.19852	4.06764	1.53477	0.54755	2.64835	2.67691	3.86535	6.52801
p_Spirochaetes	0.11488	1.18554	0.21816	6.93507	8.22282	3.37717	1.57069	0.03116	0.22565	12.8155	0.03021	0	0.06964	0.2758	2.39923	0.08162	0	0.57697	0.0663	0
p_Lentisphaerae	1.61009	0.02533	0.06428	8.44746	16.7952	2.74291	9.16876	0.81456	0.24312	12.7879	0	0.00178	0	0.09673	0.20261	0.02017	0	0	0	0
p_Candidatus_Saccharibacteria	1.8776	6.68155	3.56751	6.98925	3.15229	1.86466	1.24973	3.1732	2.1626	8.83614	0	0.3335	0.11022	0.03508	2.14232	0	2.89908	0.04532	0	0.00746
p_Candidatus_Melainabacteria	7.69726	0.24744	8.75668	3.06466	3.85537	1.80167	20.4136	1.33986	1.83588	1.77789	0	0	0.0191	0	0.01059	0	0	0	0.0056	0.00601
p_Euryarchaeota	0.59224	0.07527	1.27206	0.51098	1.12809	1.74776	0.19084	0.17189	0.30926	0.05606	0.03424	0.0193	0.01611	0.12522	0	0	0.05442	0.00041	0.08694	0.00092
p_Acidobacteria	0.10477	0	0.01504	0.08934	0.3194	1.56325	0.3431	0	0	0	0	0.00503	0	0	0	0	0	0	0	0
p_Elusimicrobia	0.71528	0.64962	0.69616	0.2944	2.88466	1.37155	3.72107	2.87739	0.19799	0.05428	0	0	0	0	0	0	0.2275	0	0	0
p_Deferribacteres	0	0	0.00257	0.38239	0.31284	1.23779	0	0	0	0	0	0	0.00304	0	0.03983	0	0	0	0	0
p_Eukaryota_unclassified	0.2842	0.10027	0	0.00049	0.04792	1.19872	0.70941	0	0.21777	0	0	0	0	0	0	0	0	0	0	0
p_Verrucomicrobia	6.88817	2.73119	5.26364	6.53577	1.90093	1.16462	0.58803	5.85052	5.66883	9.82882	0	0	0	0.01298	0.00267	0	0	0	0	0
p_Candidatus_Thermoplasmatota	0.21898	0	0.0672	0	0.16928	1.13797	0	0	0	0	0	0	0	0.00162	0	0	0	0	0	0
p_Synergistetes	0.06728	0.00233	0.27333	3.34002	4.72377	0.97368	0	0.16567	0.05208	0.01196	0	0	0	0	0.16116	0	0	0	0	0
p_Chlamydiae	1.29833	0.04654	0.32371	0.44405	2.51684	0.95781	0.54012	0.43199	0.1182	0.00564	0.0271	0	0	0	0	0	0	0	0.00262	0
p_Crenarchaeota	0.02851	10.2713	0.34425	3.56063	0.92805	0.8945	0	0.04179	1.17985	0.26034	0.0014	0	0	0	0	0	0	0	0	0
p_Planctomycetes	0	0	0	0	0	0.79549	0	0	0	0	0	0	0	0	0.17424	0	0	0	0	0
p_Ascomycota	0	0	0	0	0	0.69923	0	0	0	0	0	0	0.01021	0	0	0	0	0	0	0
p_Candidatus_Bipolaricaulota	1.37456	0.78045	3.23711	0.3309	0.28121	0.65646	2.00056	0.13678	5.05502	0.12356	0	0	0	0	0	0	0	0	0	0
p_Bacteria_unclassified	0.28851	0.01332	0.247	0.0902	0.18849	0.52579	2.15636	0.13926	0.02408	0.05902	0	0	0	0	0	0	0	0	0	0
p_Tenericutes	0.02143	0	0.00192	0.11914	0.55716	0.5254	0	0	0.0055	0	0	0	0	0	0	0	0	0	0	0
g_Phocaeicola	0.03007	1.52715	0.07364	1.01295	0.02559	0.51112	0	0	0.96761	0.35499	4.31132	0.18429	0.45468	2.82632	11.4252	30.978	0	0.12029	0.14528	0
g_Fusobacteriaceae_unclassified	0.35201	0.01942	0.09892	1.17091	2.37382	0.5076	0.87482	1.0362	0.00849	0.02124	12.8112	0	0	0.10013	0.82315	12.8215	3.85725	0.00671	0.00519	0
g_GGB1379	0.09973	0.00556	0.02715	0.23485	0	0.4889	1.02228	0	0	0	11.3395	0.07879	1.98932	0.9063	8.21828	11.8227	4.63937	6.73563	0.13913	0.00935
g_GGB3271	0.01615	0.02837	0.02919	0.23426	0.12887	0.47894	0.40814	0	0.02447	0	2.47219	0.25018	0	0.16368	0	6.79472	0.4181	1.17167	0.2231	0
g_Bacteroidaceae_unclassified	0.20728	1.01705	0.09205	0	0.0619	0.43549	0	0.21749	0.0897	0.01076	3.37128	0	0.04601	0.07359	1.05048	3.69655	0	0.01097	0.06344	0
g_Escherichia	4.06493	0.00041	0.41699	0.13474	0.17953	0.41569	1.83705	2.55555	0.21332	0.27606	0.11488	1.18554	0.21816	6.93507	8.22282	3.37717	1.57069	0.03116	0.22565	12.8155
g_Enterococcus	0.10571	0.11201	0.05331	0.12249	0.27862	0.34274	0.07452	0.06452	0.07729	0.15422	1.61009	0.02533	0.06428	8.44746	16.7952	2.74291	9.16876	0.81456	0.24312	12.7879
g_GGB3433	0	0.03764	0.07852	0.09572	0.13449	0.32541	0.55245	0	0.15694	0.0703	1.8776	6.68155	3.56751	6.98925	3.15229	1.86466	1.24973	3.1732	2.1626	8.83614
g_GGB4255	1.05089	0.13456	0.96934	0.35377	0.04537	0.30819	3.5884	0.19274	0.88772	0.27586	7.69726	0.24744	8.75668	3.06466	3.85537	1.80167	20.4136	1.33986	1.83588	1.77789
g_Bacteroidales_unclassified	0	0	0.0074	0	0.11677	0.30691	3.49509	0	0	0	0.59224	0.07527	1.27206	0.51098	1.12809	1.74776	0.19084	0.17189	0.30926	0.05606
g_GGB2738	0.29956	0	0.3612	0.11336	0	0.26803	0.99713	0.01107	0	0	0.10477	0	0.01504	0.08934	0.3194	1.56325	0.3431	0	0	0
g_Ruminococcaceae_unclassified	0	0	0	0.02383	0	0.25065	0	0	0	0	0.71528	0.64962	0.69616	0.2944	2.88466	1.37155	3.72107	2.87739	0.19799	0.05428
g_Parabacteroides	0	0	0	0.02224	0	0.24606	0	0	0	0	0	0	0.00257	0.38239	0.31284	1.23779	0	0	0	0
g_GGB48540	0	0	0	0.00117	0	0.22968	0	0	0	0	0.2842	0.10027	0	0.00049	0.04792	1.19872	0.70941	0	0.21777	0
g_Lachnospiraceae_unclassified	0.10687	0	0	0	0.00225	0.20848	0	0	0	0	6.88817	2.73119	5.26364	6.53577	1.90093	1.16462	0.58803	5.85052	5.66883	9.82882
g_GGB1355	0	0	0	0.22404	0.1707	0.19818	0	0	0	0	0.21898	0	0.0672	0	0.16928	1.13797	0	0	0	0
g_Bacteroides	0.09314	0.01325	0.05304	0.00899	0.16568	0.19085	0.04684	0.08128	0	0.00371	0.06728	0.00233	0.27333	3.34002	4.72377	0.97368	0	0.16567	0.05208	0.01196
g_GGB1407	0.01037	0.02658	0	0	0.04275	0.17603	0	0	0	0	1.29833	0.04654	0.32371	0.44405	2.51684	0.95781	0.54012	0.43199	0.1182	0.00564
g_Clostridium	0	0	0	0	0	0.17032	0	0	0	0	0.02851	10.2713	0.34425	3.56063	0.92805	0.8945	0	0.04179	1.17985	0.26034
g_GGB28969	0	0	0	0	0	0.1684	0	0	0	0	0	0	0	0	0	0.79549	0	0	0	0
g_Butyricicoccus	0	0	0.00125	0.14511	0.07354	0.16301	0	0	0	0	0	0	0	0	0	0.69923	0	0	0	0
g_GGB25053	0.04282	0.02992	0.02295	0.01819	0.03164	0.16257	0.21468	0.01801	0.09061	0	1.37456	0.78045	3.23711	0.3309	0.28121	0.65646	2.00056	0.13678	5.05502	0.12356
g_GGB29535	0.28418	0.0252	0.08287	0.08126	0.95499	0.15976	0.15118	0.19978	0.10319	0.00255	0.28851	0.01332	0.247	0.0902	0.18849	0.52579	2.15636	0.13926	0.02408	0.05902
g_Butyricimonas	5.69377	2.0032	9.6389	3.4892	0.54011	0.14131	2.35823	0.93654	0.53887	5.21627	0.02143	0	0.00192	0.11914	0.55716	0.5254	0	0	0.0055	0
g_Romboutsia	0.00748	0	0	0.0858	1.22479	0.11731	0	0	0	0	0.03007	1.52715	0.07364	1.01295	0.02559	0.51112	0	0	0.96761	0.35499
g_Helicobacter	0.11827	0.04819	0.01532	0.02542	0.03258	0.11201	0	0.14141	0	0.04437	0.35201	0.01942	0.09892	1.17091	2.37382	0.5076	0.87482	1.0362	0.00849	0.02124
g_GGB28309	0.08197	1.42139	0.23847	0.23445	0.15175	0.11125	1.75974	0.27758	0.42201	0.37887	0.09973	0.00556	0.02715	0.23485	0	0.4889	1.02228	0	0	0
g_Faecalitalea	0.02775	0.58243	0.02111	2.43333	0	0.1069	0.01204	0.01651	14.203	1.98979	0.01615	0.02837	0.02919	0.23426	0.12887	0.47894	0.40814	0	0.02447	0
g_Slackia	0	0	0	0	0	0.09148	0	0	0	0	0.20728	1.01705	0.09205	0	0.0619	0.43549	0	0.21749	0.0897	0.01076
g_GGB25056	0.01325	0	0.00226	0.02197	0.03773	0.0903	0.05627	0.22022	0	0	4.06493	0.00041	0.41699	0.13474	0.17953	0.41569	1.83705	2.55555	0.21332	0.27606
g_Ruthenibacterium	5.16411	4.84908	0.80367	1.90462	4.72358	0.0889	1.06129	4.12548	0.35791	1.0201	0.10571	0.11201	0.05331	0.12249	0.27862	0.34274	0.07452	0.06452	0.07729	0.15422
g_GGB3004	0	0	0	0	0	0.08445	0	0	0	0	0	0.03764	0.07852	0.09572	0.13449	0.32541	0.55245	0	0.15694	0.0703
g_Streptococcus	2.44104	0	0	0.02219	0.68079	0.08386	0	0	0.04027	0.00309	1.05089	0.13456	0.96934	0.35377	0.04537	0.30819	3.5884	0.19274	0.88772	0.27586
g_GGB28307	0.03021	0	0.0177	0.2758	2.38316	0.08162	0	0.56642	0	0	0	0	0.0074	0	0.11677	0.30691	3.49509	0	0	0
g_Anaerobiospirillum	0.35392	17.0251	0.0826	3.37308	0	0.07196	1.09801	0.05772	30.4184	2.44571	0.29956	0	0.3612	0.11336	0	0.26803	0.99713	0.01107	0	0
g_GGB27782	0	0	0	0	0	0.07011	0	0	0	0	0	0	0	0.02383	0	0.25065	0	0	0	0
g_Morganella	0.20983	0.13271	0.47968	0.18237	0.39456	0.06246	0.62331	0.10475	0.33637	0.20778	0	0	0	0.02224	0	0.24606	0	0	0	0
g_GGB28265	0.02328	0	0	0	0.01719	0.05925	0	0	0	0	0	0	0	0.00117	0	0.22968	0	0	0	0
g_GGB35550	0	0	0.04098	0.01109	0.02221	0.0551	0.09191	0	0.00278	0.01925	0.10687	0	0	0	0.00225	0.20848	0	0	0	0
g_Alistipes	0.22348	0	0.78973	0.08442	0.27484	0.04155	0	0.60522	0	0.10861	0	0	0	0.22404	0.1707	0.19818	0	0	0	0
g_GGB6648	0	0	0	0	0.1477	0.03879	0	0	0	0	0.09314	0.01325	0.05304	0.00899	0.16568	0.19085	0.04684	0.08128	0	0.00371
g_GGB12870	0	0	0	0	0	0.03776	0	0.00155	0.00702	0	0.01037	0.02658	0	0	0.04275	0.17603	0	0	0	0
g_Longicatena	0.03803	0.00102	0.05917	0.02662	0.20217	0.03534	0.12468	3.57085	0.69403	0	0	0	0	0	0	0.17032	0	0	0	0
g_Holdemania	0	0	0	0.30479	0.0346	0.03292	0	0	0	0.07599	0	0	0	0	0	0.1684	0	0	0	0
g_GGB1672	0.02316	0	0.03295	0.1495	0.01004	0.03268	0.0399	0.00327	0	0.0331	0	0	0.00125	0.14511	0.07354	0.16301	0	0	0	0
g_GGB33657	0.02216	0.03102	0.08178	0.24763	0.02137	0.03155	0	0.04238	0.02953	0.00536	0.04282	0.02992	0.02295	0.01819	0.03164	0.16257	0.21468	0.01801	0.09061	0
g_GGB1408	0.16099	0.07191	0.00645	0	0.03725	0.02735	0.05111	0	0.00606	0	0.28418	0.0252	0.08287	0.08126	0.95499	0.15976	0.15118	0.19978	0.10319	0.00255
g_Eubacterium	0.70552	0.11204	0.03863	0.07248	0.53523	0.02681	0	0.1875	0.00265	0.01696	5.69377	2.0032	9.6389	3.4892	0.54011	0.14131	2.35823	0.93654	0.53887	5.21627
g_Proteus	0	0	0	0	0	0.02194	0	0	0	0	0.00748	0	0	0.0858	1.22479	0.11731	0	0	0	0
g_Pseudoflavonifractor	0	0	0	0	0	0.0215	0	0	0	0	0.11827	0.04819	0.01532	0.02542	0.03258	0.11201	0	0.14141	0	0.04437
g_Adlercreutzia	0	0	0	0.00469	0.01537	0.02084	0	0	0.01865	0	0.08197	1.42139	0.23847	0.23445	0.15175	0.11125	1.75974	0.27758	0.42201	0.37887
g_Limosilactobacillus	0	0.00178	0	0.09673	0.17968	0.02017	0	0	0	0	0.02775	0.58243	0.02111	2.43333	0	0.1069	0.01204	0.01651	14.203	1.98979
g_GGB27849	0	0.12339	0	0.25381	0.00542	0.01774	0	0	0.00165	0	0	0	0	0	0	0.09148	0	0	0	0
g_GGB46446	1.42391	0.37286	9.66982	5.95969	0.81276	0.01623	0	5.23595	7.03791	8.77169	0.01325	0	0.00226	0.02197	0.03773	0.0903	0.05627	0.22022	0	0
g_Clostridia_unclassified	0	0	0	0.04438	0	0.01468	0.01862	0	0	0.00229	5.16411	4.84908	0.80367	1.90462	4.72358	0.0889	1.06129	4.12548	0.35791	1.0201
g_GGB28695	0	0	0	0	0	0.01183	0	0	0	0	0	0	0	0	0	0.08445	0	0	0	0
g_Megamonas	0	0.00174	0.00302	1.12497	0.00437	0.00841	0	0	0.01104	0.00547	2.44104	0	0	0.02219	0.68079	0.08386	0	0	0.04027	0.00309
g_Brachyspira	0	0	0	0.01805	0	0.00822	0.25899	0	0	0	0.03021	0	0.0177	0.2758	2.38316	0.08162	0	0.56642	0	0
g_Lactobacillus	0	0	0	0	0	0.00789	0	0.04047	0.00441	0	0.35392	17.0251	0.0826	3.37308	0	0.07196	1.09801	0.05772	30.4184	2.44571
g_GGB29472	0.01095	0	0	0	0.01883	0.00705	0	0.01157	0	0	0	0	0	0	0	0.07011	0	0	0	0
g_GGB36472	0	1.44681	0	0.25473	0	0.00681	0	0	0	0	0.20983	0.13271	0.47968	0.18237	0.39456	0.06246	0.62331	0.10475	0.33637	0.20778
g_Barnesiella	0.02172	0	0	0.00064	0.00791	0.0062	0	0.00886	0.00866	0.00819	0.02328	0	0	0	0.01719	0.05925	0	0	0	0
g_Bittarella	0.03037	0	0.0481	0	0	0.00396	0.21534	0	0	0	0	0	0.04098	0.01109	0.02221	0.0551	0.09191	0	0.00278	0.01925
g_Negativibacillus	0.10504	0.01649	0.11797	0	0.18052	0.00251	0.02583	0.67746	0.03557	0.02868	0.22348	0	0.78973	0.08442	0.27484	0.04155	0	0.60522	0	0.10861
g_Sutterella	0.04624	0.04658	0	0.01322	0	0.00237	0	0	0	0	0	0	0	0	0.1477	0.03879	0	0	0	0
g_GGB9237	0	0.19674	0	0.05482	0	0.00231	0	0	0.00844	0	0	0	0	0	0	0.03776	0	0.00155	0.00702	0
g_Rikenellaceae_unclassified	0.23271	0.57267	0.10232	0.05679	0	0.00136	0	0.01492	0.01302	0.11806	0.03803	0.00102	0.05917	0.02662	0.20217	0.03534	0.12468	3.57085	0.69403	0
g_Fusobacterium	0	0.99048	3.40887	1.38141	0	0.00089	0.09651	0	12.7683	1.00494	0	0	0	0.30479	0.0346	0.03292	0	0	0	0.07599
g_GGB1582	0.05581	1.13443	0	0.17294	0.0208	0.00042	0.48908	0.24229	0.24085	0.16248	0.02316	0	0.03295	0.1495	0.01004	0.03268	0.0399	0.00327	0	0.0331
g_Clostridiaceae_unclassified	0	0	0	0	0	0.0004	0	0	0.0197	0	0.02216	0.03102	0.08178	0.24763	0.02137	0.03155	0	0.04238	0.02953	0.00536
g_Peptacetobacter	0	0.00143	0	0	0	0.00036	0	0	0	0	0.16099	0.07191	0.00645	0	0.03725	0.02735	0.05111	0	0.00606	0
g_Fournierella	0.00992	37.9943	2.6495	4.63375	0.34488	0	0.00802	2.35678	0.54936	6.64753	0.70552	0.11204	0.03863	0.07248	0.53523	0.02681	0	0.1875	0.00265	0.01696
g_GGB55957	1.85605	0.55899	3.51662	2.92217	1.16175	0	0.19355	1.7335	2.84733	5.5204	0	0	0	0	0	0.02194	0	0	0	0
g_Sanguibacteroides	0	0	0.03794	3.08475	0	0	0	0	0.0256	4.1626	0	0	0	0	0	0.0215	0	0	0	0
g_GGB1530	0	0	5.15776	2.35966	0	0	0.00311	11.0016	0.0349	3.34013	0	0	0	0.00469	0.01537	0.02084	0	0	0.01865	0
g_Lentisphaeria_unclassified	0	0	0	1.20887	0.0233	0	0	0	0.01799	2.04766	0	0.00178	0	0.09673	0.17968	0.02017	0	0	0	0
g_Turicibacter	0	0	0.00994	1.35029	0	0	0	0.66298	0.0077	1.36122	0	0.12339	0	0.25381	0.00542	0.01774	0	0	0.00165	0
g_Blautia	0	0	0.31279	0.7973	0.08365	0	0	1.70453	0.06707	1.12368	1.42391	0.37286	9.66982	5.95969	0.81276	0.01623	0	5.23595	7.03791	8.77169
g_Lactococcus	0.2061	0.4753	0.43101	0.41755	0	0	0	1.3397	0.00918	0.93882	0	0	0	0.04438	0	0.01468	0.01862	0	0	0.00229
g_GGB27768	0	0	0.06877	0.41865	0.00424	0	0	0.40831	0.00535	0.66341	0	0	0	0	0	0.01183	0	0	0	0
g_GGB4482	0.22244	0	0	0.32785	0	0	0	0	0	0.52948	0	0.00174	0.00302	1.12497	0.00437	0.00841	0	0	0.01104	0.00547
g_GGB1554	0.00043	0.06073	0.28219	0.39634	0	0	1.81804	2.17017	0.00899	0.49127	0	0	0	0.01805	0	0.00822	0.25899	0	0	0
g_Jeotgalicoccus	0	0	0	0.21872	0	0	0	1.42199	0	0.4074	0	0	0	0	0	0.00789	0	0.04047	0.00441	0
g_Mailhella	0.4571	0.42234	2.1258	0.78369	0.39911	0	0.30382	2.12314	0.69125	0.39497	0.01095	0	0	0	0.01883	0.00705	0	0.01157	0	0
g_Terrisporobacter	0	0	0	0.21643	0	0	0	0.9696	0	0.31585	0	1.44681	0	0.25473	0	0.00681	0	0	0	0
g_Flavonifractor	0.37663	0.05018	0.68932	1.55509	0.91569	0	0.00813	0.41227	0.02006	0.3148	0.02172	0	0	0.00064	0.00791	0.0062	0	0.00886	0.00866	0.00819
g_Selenomonadaceae_unclassified	0.00067	0	0.09718	0.14701	0.00987	0	0	0.13479	0.0147	0.22693	0.03037	0	0.0481	0	0	0.00396	0.21534	0	0	0
g_Staphylococcus	0	0	0	0.11717	0	0	0	0.2314	0	0.19495	0.10504	0.01649	0.11797	0	0.18052	0.00251	0.02583	0.67746	0.03557	0.02868
g_Peptostreptococcaceae_unclassified	0	0	0.01894	0.21354	0.2172	0	0	0.24047	0.23463	0.18607	0.04624	0.04658	0	0.01322	0	0.00237	0	0	0	0
g_GGB33432	0.07189	0.28541	0.22421	0.08649	0.00941	0	0.19574	0.05399	0.16838	0.16189	0	0.19674	0	0.05482	0	0.00231	0	0	0.00844	0
g_Frisingicoccus	0	0	0	0.07201	0	0	0	0	0	0.15169	0.23271	0.57267	0.10232	0.05679	0	0.00136	0	0.01492	0.01302	0.11806
g_Ligilactobacillus	0	0	0	0.06142	0	0	0	0.02666	0	0.1212	0	0.99048	3.40887	1.38141	0	0.00089	0.09651	0	12.7683	1.00494
g_Corynebacterium	0.379	0.019	0.0625	0.02788	0.20311	0	0	1.03492	0.11737	0.09945	0.05581	1.13443	0	0.17294	0.0208	0.00042	0.48908	0.24229	0.24085	0.16248
g_GGB31179	0	0	0.01625	0.13083	0.03976	0	12.4342	0	0.08558	0.09601	0	0	0	0	0	0.0004	0	0	0.0197	0
g_Christensenellaceae_unclassified	0.09862	0.00491	1.49237	0.07891	0.00367	0	0	0.03963	1.15305	0.09511	0	0.00143	0	0	0	0.00036	0	0	0	0
g_Peptococcaceae_unclassified	0	0	0.77548	0.05469	0	0	0	0.10217	0	0.07378	0.00992	37.9943	2.6495	4.63375	0.34488	0	0.00802	2.35678	0.54936	6.64753
g_Collinsella	0	0	0.00983	0.05487	0	0	0	0	0	0.07277	1.85605	0.55899	3.51662	2.92217	1.16175	0	0.19355	1.7335	2.84733	5.5204
g_Catenibacterium	0.09431	0.04129	0.09133	0.17173	0.27523	0	0	0.09671	0.00351	0.06971	0	0	0.03794	3.08475	0	0	0	0	0.0256	4.1626
g_Firmicutes_unclassified	0.05989	0.12582	0.1789	0.05146	0	0	0	0.61707	0.6758	0.0652	0	0	5.15776	2.35966	0	0	0.00311	11.0016	0.0349	3.34013
g_Citrobacter	0.41841	0	0.02473	0.02361	0.0347	0	0.1404	0.01393	0	0.05615	0	0	0	1.20887	0.0233	0	0	0	0.01799	2.04766
g_GGB33664	0	0	0	0.03117	0	0	0	0	0	0.05533	0	0	0.00994	1.35029	0	0	0	0.66298	0.0077	1.36122
g_Dorea	0.28701	0.50239	0.18005	0.03778	0.03882	0	0.45105	0.39554	0.23623	0.05324	0	0	0.31279	0.7973	0.08365	0	0	1.70453	0.06707	1.12368
g_GGB9716	0	0	0.17567	0.02691	0	0	0	0.03259	0	0.05191	0.2061	0.4753	0.43101	0.41755	0	0	0	1.3397	0.00918	0.93882
g_Ruminococcus	0	0	0.15093	0.02868	0.04177	0	0	0.08803	0.00038	0.04247	0	0	0.06877	0.41865	0.00424	0	0	0.40831	0.00535	0.66341
g_GGB3003	0.03972	0.03863	0.13059	0.03779	0	0	0.26699	0.08603	0.00977	0.03783	0.22244	0	0	0.32785	0	0	0	0	0	0.52948
g_Erysipelotrichaceae_unclassified	0	0	0	0.03653	0	0	0	0	0	0.03653	0.00043	0.06073	0.28219	0.39634	0	0	1.81804	2.17017	0.00899	0.49127
g_GGB9642	0	0	0.0072	0.00726	0	0	0	0	0	0.03634	0	0	0	0.21872	0	0	0	1.42199	0	0.4074
g_Clostridiales_unclassified	0.03083	0.00157	7.89947	0.0064	0.13192	0	0.07994	0	0.02073	0.0251	0.4571	0.42234	2.1258	0.78369	0.39911	0	0.30382	2.12314	0.69125	0.39497
g_Anaerobutyricum	0	0	0	0.01344	0.35474	0	0	0	0	0.02249	0	0	0	0.21643	0	0	0	0.9696	0	0.31585
g_GGB1538	0	0	0	0.05576	0	0	0	0.10882	0	0.02066	0.37663	0.05018	0.68932	1.55509	0.91569	0	0.00813	0.41227	0.02006	0.3148
g_GGB9434	0.015	0.00174	0.27144	0.00995	0.0081	0	0	0	0.07924	0.0198	0.00067	0	0.09718	0.14701	0.00987	0	0	0.13479	0.0147	0.22693
g_Eubacteriaceae_unclassified	0.00541	0	0.03685	0.01346	0	0	0	0	0	0.01862	0	0	0	0.11717	0	0	0	0.2314	0	0.19495
g_Desulfovibrio	0.0031	0	0.00491	0.00431	0	0	0	0.02345	0.00385	0.01722	0	0	0.01894	0.21354	0.2172	0	0	0.24047	0.23463	0.18607
g_Coriobacteriales_unclassified	0	0	0	0.01637	0	0	0	0	0	0.0145	0.07189	0.28541	0.22421	0.08649	0.00941	0	0.19574	0.05399	0.16838	0.16189
g_Lawsonia	0.07597	0	1.27385	0	0	0	0	0.33203	0.93565	0.0135	0	0	0	0.07201	0	0	0	0	0	0.15169
g_Clostridiales_Family_XIII_Incertae_Sedis_unclassified	0	0	0.07561	0.15107	0	0	0	0.05608	0	0.01328	0	0	0	0.06142	0	0	0	0.02666	0	0.1212
g_GGB9635	0	0	0	0.14787	0.01378	0	0	0	0	0.01143	0.379	0.019	0.0625	0.02788	0.20311	0	0	1.03492	0.11737	0.09945
g_GGB13315	0	0.00711	0	0	0	0	0	0	0	0.00888	0	0	0.01625	0.13083	0.03976	0	12.4342	0	0.08558	0.09601
g_Anaerostipes	0.00839	0.0239	0.04233	0.00265	0	0	0	0	0.01176	0.00825	0.09862	0.00491	1.49237	0.07891	0.00367	0	0	0.03963	1.15305	0.09511
g_GGB3859	0.00493	0	0	0.00554	0	0	0	0.02679	0.00144	0.00794	0	0	0.77548	0.05469	0	0	0	0.10217	0	0.07378
g_GGB36331	0	0	0	0	0	0	0	0	0	0.00791	0	0	0.00983	0.05487	0	0	0	0	0	0.07277
g_Intestinimonas	0	0	0.01125	0.01679	0.08454	0	0	0	0.00808	0.00773	0.09431	0.04129	0.09133	0.17173	0.27523	0	0	0.09671	0.00351	0.06971
g_Fusicatenibacter	0	0.3335	0.11022	0.03508	2.14232	0	2.89908	0.04532	0	0.00746	0.05989	0.12582	0.1789	0.05146	0	0	0	0.61707	0.6758	0.0652
g_GGB48144	0	0	0	0.03521	0.11326	0	0	0	0	0.00626	0.41841	0	0.02473	0.02361	0.0347	0	0.1404	0.01393	0	0.05615
g_GGB9331	0	0.30909	0	0.01642	0	0	0	0	0.01118	0.00614	0	0	0	0.03117	0	0	0	0	0	0.05533
g_GGB4672	0	0	0	0	0	0	0	0	0.0056	0.00601	0.28701	0.50239	0.18005	0.03778	0.03882	0	0.45105	0.39554	0.23623	0.05324
g_GGB3862	0.00853	0.00678	0.00505	0	0	0	0	0	0.03605	0.00552	0	0	0.17567	0.02691	0	0	0	0.03259	0	0.05191
g_Mammaliicoccus	0	0	0.13952	0	0	0	0	0	0	0.005	0	0	0.15093	0.02868	0.04177	0	0	0.08803	0.00038	0.04247
g_GGB25362	0	0.02931	0.01095	0	0	0	0	0	0.01232	0.00482	0.03972	0.03863	0.13059	0.03779	0	0	0.26699	0.08603	0.00977	0.03783
g_Olsenella	0.14861	0.04779	2.97503	0.37234	0.89179	0	0.08517	0.01895	0.05752	0.00476	0	0	0	0.03653	0	0	0	0	0	0.03653
g_GGB9608	0	0.00354	0	0	0	0	0	0	0	0.00457	0	0	0.0072	0.00726	0	0	0	0	0	0.03634
g_GGB3247	0	0	0	0	0	0	0	0.22114	0.00323	0.00389	0.03083	0.00157	7.89947	0.0064	0.13192	0	0.07994	0	0.02073	0.0251
g_Klebsiella	12.4588	0	2.30209	0.63621	1.31596	0	0	0.97039	0.39968	0.00331	0	0	0	0.01344	0.35474	0	0	0	0	0.02249
g_GGB9633	0	0	0	0	0	0	0	0	0	0.0032	0	0	0	0.05576	0	0	0	0.10882	0	0.02066
g_GGB29848	0	0.24779	0	0	0.00255	0	0	0	0	0.0022	0.015	0.00174	0.27144	0.00995	0.0081	0	0	0	0.07924	0.0198
g_Allisonella	0	0	0	0	0	0	0	0	0	0.002	0.00541	0	0.03685	0.01346	0	0	0	0	0	0.01862
g_GGB9739	0	0.01074	0	0	0	0	0	0	0	0.00184	0.0031	0	0.00491	0.00431	0	0	0	0.02345	0.00385	0.01722
g_GGB2983	0	0	0	0	0	0	0	0	0	0.00154	0	0	0	0.01637	0	0	0	0	0	0.0145
g_Faecalibacterium	0	0	0	0	0	0	0	0	0.00111	0.00148	0.07597	0	1.27385	0	0	0	0	0.33203	0.93565	0.0135
g_GGB9621	0.0009	0.03737	0	0	0	0	0.01024	0.00644	0.02521	0.00121	0	0	0.07561	0.15107	0	0	0	0.05608	0	0.01328
g_GGB1543	0.10238	0	0	0.00432	0	0	0	0	0	0.00109	0	0	0	0.14787	0.01378	0	0	0	0	0.01143
g_Schaalia	0.0012	0.03216	0.02816	0.00656	0.00524	0	0.00346	0.00667	0.01596	0.00108	0	0.00711	0	0	0	0	0	0	0	0.00888
g_Anaerofustis	0.03424	0.0193	0	0.12522	0	0	0.05442	0.00041	0.01014	0.00092	0.00839	0.0239	0.04233	0.00265	0	0	0	0	0.01176	0.00825
g_GGB9303	0	0	0	0	0	0	0	0	0	0.00048	0.00493	0	0	0.00554	0	0	0	0.02679	0.00144	0.00794
g_Lacrimispora	0	0	0	0	0.0281	0	0	0	0	0.0004	0	0	0	0	0	0	0	0	0	0.00791
g_GGB9620	0	0	0	0	0.0139	0	0	0.01779	0.09528	0.00023	0	0	0.01125	0.01679	0.08454	0	0	0	0.00808	0.00773
g_Candidatus_Saccharibacteria_unclassified	0	0	0	0	0.11928	0	0	0	0	0.00021	0	0.3335	0.11022	0.03508	2.14232	0	2.89908	0.04532	0	0.00746
g_Vagococcus	0	0	0	0.12609	0	0	0	0	0.00017	0.00015	0	0	0	0.03521	0.11326	0	0	0	0	0.00626
g_Bifidobacterium	0	0.1082	0	0	0	0	0	0	0	0	0	0.30909	0	0.01642	0	0	0	0	0.01118	0.00614
g_Candidatus_Gastranaerophilales_unclassified	0	0.10418	0.00296	0	0	0	0	0.04943	0.21681	0	0	0	0	0	0	0	0	0	0.0056	0.00601
g_GGB9457	0	0.09787	0	0	0	0	0	0	0	0	0.00853	0.00678	0.00505	0	0	0	0	0	0.03605	0.00552
g_GGB38171	0	0.09143	0	0.01713	0	0	0	0	0	0	0	0	0.13952	0	0	0	0	0	0	0.005
g_GGB51959	0	0.04477	0	0	0	0	0	0	0	0	0	0.02931	0.01095	0	0	0	0	0	0.01232	0.00482
g_GGB1277	0.00176	0.03753	0.01229	0.01477	0.00054	0	0.0275	0	0	0	0.14861	0.04779	2.97503	0.37234	0.89179	0	0.08517	0.01895	0.05752	0.00476
g_Microbacterium	0	0.03696	0	0.46762	0	0	0	0	0.06683	0	0	0.00354	0	0	0	0	0	0	0	0.00457
g_GGB9701	0	0.03662	0	0	0	0	0	0	0	0	0	0	0	0	0	0	0	0.22114	0.00323	0.00389
g_GGB1153	0	0.03309	0	0	0	0	0	0	0	0	12.4588	0	2.30209	0.63621	1.31596	0	0	0.97039	0.39968	0.00331
g_GGB9623	0	0.03194	0	0	0	0	0	0	0	0	0	0	0	0	0	0	0	0	0	0.0032
g_Pediococcus	0	0.02197	0	0	0	0	0	0	0	0	0	0.24779	0	0	0.00255	0	0	0	0	0.0022
g_Trueperella	0	0.02015	0	0	0	0	0	0	0	0	0	0	0	0	0	0	0	0	0	0.002
g_Piscicoccus	0	0.0155	0.02774	0	0	0	0	0	0.01654	0	0	0.01074	0	0	0	0	0	0	0	0.00184
g_Agathobaculum	0	0.01547	0	0	0	0	0	0	0	0	0	0	0	0	0	0	0	0	0	0.00154
g_Candidatus_Alloruminococcus	0.00237	0.01312	0.00061	0	0	0	0	0.00072	0	0	0	0	0	0	0	0	0	0	0.00111	0.00148
g_Kocuria	0	0.01203	0.56507	0	0	0	0	0.17982	0	0	0.0009	0.03737	0	0	0	0	0.01024	0.00644	0.02521	0.00121
g_GGB4687	0	0.00976	0	0	0	0	0	0	0	0	0.10238	0	0	0.00432	0	0	0	0	0	0.00109
g_GGB34476	0	0.00843	0	0	0	0	0	0	0	0	0.0012	0.03216	0.02816	0.00656	0.00524	0	0.00346	0.00667	0.01596	0.00108
g_Methanobrevibacter	0	0.00755	0	0	0	0	0	0	0	0	0.03424	0.0193	0	0.12522	0	0	0.05442	0.00041	0.01014	0.00092
g_Brevibacterium	0	0.00741	0	0	0	0	0	0	0	0	0	0	0	0	0	0	0	0	0	0.00048
g_Anaerotruncus	0	0.00688	0	0.03434	0	0	0	0	0.03353	0	0	0	0	0	0.0281	0	0	0	0	0.0004
g_GGB9350	0	0.0068	0	0.02083	0	0	0	0	0.01415	0	0	0	0	0	0.0139	0	0	0.01779	0.09528	0.00023
g_GGB9423	0	0.00539	0	0	0	0	0	0	0	0	0	0	0	0	0.11928	0	0	0	0	0.00021
g_Erysipelatoclostridium	0	0.0052	0	0.00108	0	0	0	0	0	0	0	0	0	0.12609	0	0	0	0	0.00017	0.00015
g_Faecalimonas	0	0.00503	0	0	0	0	0	0	0	0	0	0.1082	0	0	0	0	0	0	0	0
g_GGB3717	0	0.00501	0	0	0	0	0	0	0	0	0	0.10418	0.00296	0	0	0	0	0.04943	0.21681	0
g_Rhodococcus	0	0.00483	0	0	0	0	0	0.4606	0	0	0	0.09787	0	0	0	0	0	0	0	0
g_Paeniclostridium	0	0.00465	0	0.16477	0	0	0.12112	0	0.00183	0	0	0.09143	0	0.01713	0	0	0	0	0	0
g_Propioniciclava	0	0.00443	0	0	0	0	0	0	0	0	0	0.04477	0	0	0	0	0	0	0	0
g_GGB30466	0	0.00361	0.04103	0.01786	0.00323	0	0	0	0	0	0.00176	0.03753	0.01229	0.01477	0.00054	0	0.0275	0	0	0
g_Lactiplantibacillus	0	0.00296	0	0	0	0	0	0	0.00609	0	0	0.03696	0	0.46762	0	0	0	0	0.06683	0
g_Tessaracoccus	0	0.00275	0	0	0	0	0	0	0	0	0	0.03662	0	0	0	0	0	0	0	0
g_GGB4726	0	0.00242	0	0	0	0	0	0	0	0	0	0.03309	0	0	0	0	0	0	0	0
g_GGB9537	0	0.00237	0	0	0	0	0	0	0	0	0	0.03194	0	0	0	0	0	0	0	0
g_Leucobacter	0	0.00224	0	0	0	0	0	0	0.00975	0	0	0.02197	0	0	0	0	0	0	0	0
g_Lentilactobacillus	0	0.00188	0	0	0	0	0	0	0	0	0	0.02015	0	0	0	0	0	0	0	0
g_Candidatus_Metaruminococcus	0	0.00142	0	0	0	0	0	0	0	0	0	0.0155	0.02774	0	0	0	0	0	0.01654	0
g_GGB29685	0	0.00128	0	0.01594	0	0	0	0	0.00143	0	0	0.01547	0	0	0	0	0	0	0	0
g_GGB30461	0.00814	0.00101	0.00668	0.00866	0	0	0	0	0.00168	0	0.00237	0.01312	0.00061	0	0	0	0	0.00072	0	0
g_GGB1123	0	0.0006	0	0.00716	0	0	0	0	0	0	0	0.01203	0.56507	0	0	0	0	0.17982	0	0
g_Dietzia	0	0.0002	0	0	0.03942	0	0.35624	0	0	0	0	0.00976	0	0	0	0	0	0	0	0
g_Acidipropionibacterium	0.86964	0	4.40719	0.54166	0.28309	0	0.02591	11.2227	0.39741	0	0	0.00843	0	0	0	0	0	0	0	0
g_Latilactobacillus	0.0304	0	0	0.00228	0	0	0	8.72677	0.04459	0	0	0.00755	0	0	0	0	0	0	0	0
g_Mobilicoccus	0	0	0.00571	0	0	0	6.02195	1.60656	0.31312	0	0	0.00741	0	0	0	0	0	0	0	0
g_Weissella	0	0	0	0	0.00299	0	0	0.3473	0	0	0	0.00688	0	0.03434	0	0	0	0	0.03353	0
g_Levilactobacillus	0.00181	0	0.7339	0	0.11316	0	0	0.32055	0.16629	0	0	0.0068	0	0.02083	0	0	0	0	0.01415	0
g_Mycolicibacterium	0	0	0.10327	0.01703	0.35025	0	0.02007	0.27891	0	0	0	0.00539	0	0	0	0	0	0	0	0
g_Lacticaseibacillus	0	0	0.00459	0	0	0	0	0.0919	0	0	0	0.0052	0	0.00108	0	0	0	0	0	0
g_Candidatus_Sulfotelmatobacter	0	0	0	0	0	0	0	0.08551	0	0	0	0.00503	0	0	0	0	0	0	0	0
g_Bowdeniella	0	0	0	0	0	0	0	0.07137	0	0	0	0.00501	0	0	0	0	0	0	0	0
g_Deltaproteobacteria_unclassified	0	0	4.55407	0	0.04379	0	0	0.06322	1.00936	0	0	0.00483	0	0	0	0	0	0.4606	0	0
g_Faecalicoccus	0	0	0	0	0	0	0	0.06197	0	0	0	0.00465	0	0.16477	0	0	0.12112	0	0.00183	0
g_GGB28310	0	0	0	0	0	0	0	0.05891	0	0	0	0.00443	0	0	0	0	0	0	0	0
g_GGB4979	0	0	0.00555	0	0	0	0	0.05884	0.0157	0	0	0.00361	0.04103	0.01786	0.00323	0	0	0	0	0
g_Secundilactobacillus	0	0	0	0	0	0	0	0.05298	0	0	0	0.00296	0	0	0	0	0	0	0.00609	0
g_Ruaniaceae_unclassified	0	0	0.01838	0	0	0	0	0.05149	0.02146	0	0	0.00275	0	0	0	0	0	0	0	0
g_Erysipelothrix	0	0	0	0	0	0	0	0.04783	0	0	0	0.00242	0	0	0	0	0	0	0	0
g_Christensenella	0.01677	0	0	0	0	0	0	0.03745	0	0	0	0.00237	0	0	0	0	0	0	0	0
g_Lapidilactobacillus	0	0	0	0	0	0	0	0.03742	0	0	0	0.00224	0	0	0	0	0	0	0.00975	0
g_Pisciglobus	0	0	0	0	0	0	0	0.02593	0	0	0	0.00188	0	0	0	0	0	0	0	0
g_Candidatus_Parachristensenella	0	0	0	0	0	0	0	0.01533	0	0	0	0.00142	0	0	0	0	0	0	0	0
g_Eggerthellaceae_unclassified	0	0	0	0	0	0	0	0.01083	0	0	0	0.00128	0	0.01594	0	0	0	0	0.00143	0
g_Actinomyces	0	0	0.05194	0	0	0	0	0.01055	0.06001	0	0.00814	0.00101	0.00668	0.00866	0	0	0	0	0.00168	0
g_Paracoccus	0	0	0	0	0	0	0	0.00744	0.00168	0	0	0.0006	0	0.00716	0	0	0	0	0	0
g_Alphaproteobacteria_unclassified	0	0	0	0	0	0	0.4509	0	0	0	0	0.0002	0	0	0.03942	0	0.35624	0	0	0
g_Prevotella	0	0	0	0.00439	0	0	0.38467	0	0	0	0.86964	0	4.40719	0.54166	0.28309	0	0.02591	11.2227	0.39741	0
g_GGB9342	0	0	0	0	0	0	0.2275	0	0	0	0.0304	0	0	0.00228	0	0	0	8.72677	0.04459	0
g_Bacilli_unclassified	0	0	0.01211	0.0065	0	0	0.1478	0	0	0	0	0	0.00571	0	0	0	6.02195	1.60656	0.31312	0
g_Oscillibacter	0	0	0	0	0	0	0.0221	0	0	0	0	0	0	0	0.00299	0	0	0.3473	0	0
g_Coprococcus	0.03393	0	0.07978	0.25422	0.11174	0	0.01328	0	0.028	0	0.00181	0	0.7339	0	0.11316	0	0	0.32055	0.16629	0
g_GGB1250	0	0	0	0.40901	0	0	0.0107	0	0	0	0	0	0.10327	0.01703	0.35025	0	0.02007	0.27891	0	0
g_GGB9632	0	0	0	0	0	0	0.00444	0	0	0	0	0	0.00459	0	0	0	0	0.0919	0	0
g_GGB9637	0	0	0.01611	0	0	0	0	0	0.0768	0	0	0	0	0	0	0	0	0.08551	0	0
g_GGB4585	0	0	0	0	0	0	0	0	0	0	0	0	0	0	0	0	0	0.07137	0	0
g_Roseburia	0	0	0	0	0	0	0	0	0	0	0	0	4.55407	0	0.04379	0	0	0.06322	1.00936	0
g_GGB9699	0	0	0	0	0	0	0	0	0	0	0	0	0	0	0	0	0	0.06197	0	0
g_GGB34228	0	0	0.00304	0	0.03983	0	0	0	0	0	0	0	0	0	0	0	0	0.05891	0	0
g_GGB9705	0	0	0	0.06035	0.02509	0	0	0	0	0	0	0	0.00555	0	0	0	0	0.05884	0.0157	0
g_GGB9709	0.00028	0	0.01702	0	0	0	0	0	0	0	0	0	0	0	0	0	0	0.05298	0	0
g_GGB9707	0	0	0	0	0	0	0	0	0	0	0	0	0.01838	0	0	0	0	0.05149	0.02146	0
g_Aerococcus	0	0	0	0	0	0	0	0	0	0	0	0	0	0	0	0	0	0.04783	0	0
g_GGB9618	0	0	0	0	0	0	0	0	0	0	0.01677	0	0	0	0	0	0	0.03745	0	0
g_GGB1631	0	0	0	0	0	0	0	0	0	0	0	0	0	0	0	0	0	0.03742	0	0
g_GGB9673	0	0	0	0	0.06166	0	0	0	0	0	0	0	0	0	0	0	0	0.02593	0	0
g_Rodentibacter	0	0	0	0.01257	0	0	0	0	0	0	0	0	0	0	0	0	0	0.01533	0	0
g_Ornithinimicrobium	0	0	0	0	0	0	0	0	0	0	0	0	0	0	0	0	0	0.01083	0	0
g_Treponema	0	0	0	0	0	0	0	0	0	0	0	0	0.05194	0	0	0	0	0.01055	0.06001	0
g_GGB9712	0.01096	0	0	0.00862	0	0	0	0	0	0	0	0	0	0	0	0	0	0.00744	0.00168	0
g_GGB25625	0	0	0	0	0	0	0	0	0	0	0	0	0	0	0	0	0.4509	0	0	0
g_GGB42027	0	0	0	0	0	0	0	0	0	0	0	0	0	0.00439	0	0	0.38467	0	0	0
g_Elusimicrobiales_unclassified	0	0	0	0	0	0	0	0	0	0	0	0	0	0	0	0	0.2275	0	0	0
g_GGB4669	0	0	0	0	0	0	0	0	0.00381	0	0	0	0.01211	0.0065	0	0	0.1478	0	0	0
g_GGB28763	0	0	0	0.02978	0	0	0	0	0	0	0	0	0	0	0	0	0.0221	0	0	0
g_GGB1217	0	0	0	0	0	0	0	0	0	0	0.03393	0	0.07978	0.25422	0.11174	0	0.01328	0	0.028	0
g_Massilimicrobiota	0	0	0	0	0	0	0	0	0	0	0	0	0	0.40901	0	0	0.0107	0	0	0
g_GGB30310	0	0	0	0.00703	0	0	0	0	0	0	0	0	0	0	0	0	0.00444	0	0	0
g_Methanobacteriaceae_unclassified	0	0	0	0	0	0	0	0	0	0	0	0	0.01611	0	0	0	0	0	0.0768	0
g_GGB1503	0	0	0	0	0	0	0	0	0	0	0	0	0	0	0	0	0	0	0	0
g_GGB1556	0	0	0	0	0	0	0	0	0	0	0	0	0	0	0	0	0	0	0	0
g_GGB27906	0	0	0	0	0	0	0	0	0	0	0	0	0	0	0	0	0	0	0	0
g_Mucispirillum	0	0	0	0	0	0	0	0	0	0	0	0	0.00304	0	0.03983	0	0	0	0	0
g_GGB1525	0	0	0	0	0	0	0	0	0	0	0	0	0	0.06035	0.02509	0	0	0	0	0
g_GGB1547	0	0	0	0.00525	0	0	0	0	0	0	0.00028	0	0.01702	0	0	0	0	0	0	0
g_GGB1573	0	0	0	0	0	0	0	0	0	0	0	0	0	0	0	0	0	0	0	0
g_GGB31851	0	0	0	0	0	0	0	0	0	0	0	0	0	0	0	0	0	0	0	0
g_GGB25052	0	0	0.01237	0	0	0	0	0	0	0	0	0	0	0	0	0	0	0	0	0
g_Blastocystis	0	0	0	0	0	0	0	0	0	0	0	0	0	0	0	0	0	0	0	0
g_Odoribacter	0	0	0	0.03127	0	0	0	0	0	0	0	0	0	0	0.06166	0	0	0	0	0
g_Mediterraneibacter	0	0	0	0	0	0	0	0	0	0	0	0	0	0.01257	0	0	0	0	0	0
g_Tyzzerella	0	0	0	0	0	0	0	0	0	0	0	0	0	0	0	0	0	0	0	0
g_Amedibacterium	0	0	0	0.0442	0	0	0	0	0	0	0	0	0	0	0	0	0	0	0	0
g_Phascolarctobacterium	0	0	0	0	0	0	0	0	0	0	0.01096	0	0	0.00862	0	0	0	0	0	0
g_GGB9580	0	0	0	0	0.00471	0	0	0	0	0	0	0	0	0	0	0	0	0	0	0
g_Anaerotignum	0	0	0	0	0	0	0	0	0	0	0	0	0	0	0	0	0	0	0	0
g_Evtepia	0	0	0	0	0	0	0	0	0	0	0	0	0	0	0	0	0	0	0	0
g_Leuconostoc	0	0	0	0	0	0	0	0	0	0	0	0	0	0	0	0	0	0	0.00381	0
g_Enorma	0	0	0	0	0	0	0	0	0.00304	0	0	0	0	0.02978	0	0	0	0	0	0
g_Paraprevotella	0	0	0	0	0	0	0	0	0	0	0	0	0	0	0	0	0	0	0	0
g_Gemmiger	0	0	0	0.00154	0	0	0	0	0	0	0	0	0	0	0	0	0	0	0	0
g_Paucilactobacillus	0	0	0	0.01213	0	0	0	0	0	0	0	0	0	0.00703	0	0	0	0	0	0
g_Liquorilactobacillus	0	0	0	0	0	0	0	0	0	0	0	0	0	0	0	0	0	0	0	0
g_Candidatus_Avimicrobium	0	0	0	0.82631	0	0	0	0	0	0	0	0	0	0	0	0	0	0	0	0
g_GGB2977	0	0	0	0.3801	0	0	0	0	0.00596	0	0	0	0	0	0	0	0	0	0	0
g_Massilioclostridium	0	0	0	0.12514	0	0	0	0	0	0	0	0	0	0	0	0	0	0	0	0
g_Senegalimassilia	0	0	0	0.10624	0	0	0	0	0	0	0	0	0	0	0	0	0	0	0	0
g_Neobittarella	0	0	0	0.10539	0	0	0	0	0	0	0	0	0	0	0	0	0	0	0	0
g_Parasutterella	0	0	0	0.0944	0	0	0	0	0	0	0	0	0	0.00525	0	0	0	0	0	0
g_Candidatus_Cibiobacter	0	0	0.00728	0.09274	0.0209	0	0	0	0	0	0	0	0	0	0	0	0	0	0	0
g_Dysosmobacter	0	0	0	0.07545	0	0	0	0	0	0	0	0	0	0	0	0	0	0	0	0
g_Brachybacterium	0	0	0	0.06974	0.01496	0	0	0	0	0	0	0	0.01237	0	0	0	0	0	0	0
g_Holdemanella	0	0	0	0.06135	0	0	0	0	0	0	0	0	0	0	0	0	0	0	0	0
g_Lachnoclostridium	0	0	0	0.06056	0	0	0	0	0	0	0	0	0	0.03127	0	0	0	0	0	0
g_Bilophila	0	0	0	0.05061	0	0	0	0	0	0	0	0	0	0	0	0	0	0	0	0
g_Hydrogeniiclostidium	0	0	0	0.03011	0	0	0	0	0	0	0	0	0	0	0	0	0	0	0	0
g_Bavariicoccus	0	0	0	0.01865	0	0	0	0	0	0	0	0	0	0.0442	0	0	0	0	0	0
g_GGB6649	0	0	0	0.01798	0	0	0	0	0	0	0	0	0	0	0	0	0	0	0	0
g_Massilimaliae	0	0	0	0.01584	0	0	0	0	0	0	0	0	0	0	0.00471	0	0	0	0	0
g_Fructobacillus	0	0	0	0.01433	0	0	0	0	0	0	0	0	0	0	0	0	0	0	0	0
g_Facklamia	0	0	0	0.01389	0	0	0	0	0	0	0	0	0	0	0	0	0	0	0	0
g_GGB51960	0	0	0	0.01298	0.00267	0	0	0	0	0	0	0	0	0	0	0	0	0	0	0
g_GGB48227	0	0	0	0.00635	0	0	0	0	0	0	0	0	0	0	0	0	0	0	0.00304	0
g_Campylobacter	0	0	0	0.00607	0	0	0	0	0	0	0	0	0	0	0	0	0	0	0	0
g_Amylolactobacillus	0	0	0	0.00515	0	0	0	0	0	0	0	0	0	0.00154	0	0	0	0	0	0
g_Massilistercora	0	0	0	0.00402	0	0	0	0	0	0	0	0	0	0.01213	0	0	0	0	0	0
g_Drancourtella	0	0	0	0.00394	0.0092	0	0	0	0	0	0	0	0	0	0	0	0	0	0	0
g_Vibrio	0	0	0.21639	0.00386	0.01387	0	0	0	0	0	0	0	0	0.82631	0	0	0	0	0	0
g_Propionibacteriaceae_unclassified	0	0	0	0.0024	0	0	0	0	0	0	0	0	0	0.3801	0	0	0	0	0.00596	0
g_Plesiomonas	0	0	0	0.00162	0	0	0	0	0	0	0	0	0	0.12514	0	0	0	0	0	0
g_Cetobacterium	0	0	0	0.00131	0	0	0	0	0	0	0	0	0	0.10624	0	0	0	0	0	0
g_Pygmaiobacter	0	0	0.01132	0.00106	0.0006	0	0	0	0	0	0	0	0	0.10539	0	0	0	0	0	0
g_Acidaminococcaceae_unclassified	0	0	0	0.0002	0	0	0	0	0	0	0	0	0	0.0944	0	0	0	0	0	0
g_GGB33839	0	0	0	0	0	0	0	0	0.95455	0	0	0	0.00728	0.09274	0.0209	0	0	0	0	0
g_Niameybacter	0	0	0.00946	0	0	0	0	0	0	0	0	0	0	0.07545	0	0	0	0	0	0
g_Flavobacteriales_unclassified	0	0	0	0	0	0	0	0	0	0	0	0	0	0.06974	0.01496	0	0	0	0	0
g_Coprobacillus	0	0	0	0	0	0	0	0	0	0	0	0	0	0.06135	0	0	0	0	0	0
g_Paraclostridium	0	0	0	0	0	0	0	0	0	0	0	0	0	0.06056	0	0	0	0	0	0
g_GGB42674	0	0	0	0	0	0	0	0	0	0	0	0	0	0.05061	0	0	0	0	0	0
g_Aeromonas	0	0	0	0	0	0	0	0	0.00244	0	0	0	0	0.03011	0	0	0	0	0	0
g_GGB42689	0	0	0	0	0	0	0	0	0	0	0	0	0	0.01865	0	0	0	0	0	0
g_Desulfovibrionaceae_unclassified	0	0	0	0	0.01122	0	0	0	0	0	0	0	0	0.01798	0	0	0	0	0	0
g_Micropruina	0	0	0	0	0	0	0	0	0.00186	0	0	0	0	0.01584	0	0	0	0	0	0
g_Shewanella	0	0	0	0	0	0	0	0	0	0	0	0	0	0.01433	0	0	0	0	0	0
g_GGB6554	0	0	0	0	0	0	0	0	0	0	0	0	0	0.01389	0	0	0	0	0	0
g_Opitutales_unclassified	0	0	0	0	0	0	0	0	0	0	0	0	0	0.01298	0.00267	0	0	0	0	0
g_GGB6547	0	0	0	0	0	0	0	0	0	0	0	0	0	0.00635	0	0	0	0	0	0
g_Robinsoniella	0	0	0	0	0	0	0	0	0	0	0	0	0	0.00607	0	0	0	0	0	0
g_GGB23728	0	0	0	0	0	0	0	0	0	0	0	0	0	0.00515	0	0	0	0	0	0
g_Dysgonomonas	0	0	0	0	0.04055	0	0	0	0	0	0	0	0	0.00402	0	0	0	0	0	0
g_Peptostreptococcus	0	0	0	0	0	0	0	0	0.03404	0	0	0	0	0.00394	0.0092	0	0	0	0	0
g_GGB1551	0	0	0	0	0.16116	0	0	0	0	0	0	0	0.21639	0.00386	0.01387	0	0	0	0	0
g_GGB1514	0	0	0	0	0	0	0	0	0	0	0	0	0	0.0024	0	0	0	0	0	0
g_Methanomassiliicoccaceae_unclassified	0	0	0	0	0	0	0	0	0.00206	0	0	0	0	0.00162	0	0	0	0	0	0
g_Microlunatus	0	0	0	0	0	0	0	0	0	0	0	0	0	0.00131	0	0	0	0	0	0
g_Acetivibrio	0	0	0	0	0	0	0	0	0	0	0	0	0.01132	0.00106	0.0006	0	0	0	0	0
g_Anaerosporobacter	0	0	0	0	0	0	0	0	0	0	0	0	0	0.0002	0	0	0	0	0	0
g_Faecalibacillus	0	0	0	0	0	0	0	0	0	0	0	0	0	0	0	0	0	0	0.95455	0
g_GGB4584	0	0	0	0	0	0	0	0	0	0	0	0	0.00946	0	0	0	0	0	0	0
g_Luteococcus	0	0	0	0	0.03724	0	0	0	0	0	0	0	0	0	0	0	0	0	0	0
g_Longibaculum	0	0	0	0	0	0	0	0	0	0	0	0	0	0	0	0	0	0	0	0
g_Neorickettsia	0	0	0	0	0	0	0	0	0	0	0	0	0	0	0	0	0	0	0	0
g_Candidatus_Arthromitus	0	0	0	0	0	0	0	0	0	0	0	0	0	0	0	0	0	0	0	0
g_GGB28989	0	0	0	0	0	0	0	0	0	0	0	0	0	0	0	0	0	0	0.00244	0
g_Macrococcus	0	0	0	0	0	0	0	0	0	0	0	0	0	0	0	0	0	0	0	0
g_GGB4542	0	0	0	0	0	0	0	0	0	0	0	0	0	0	0.01122	0	0	0	0	0
g_Arachnia	0	0	0	0	0	0	0	0	0	0	0	0	0	0	0	0	0	0	0.00186	0
g_GGB25232	0	0	0	0	0	0	0	0	0	0	0	0	0	0	0	0	0	0	0	0
g_Yaniella	0	0	0	0	0	0	0	0	0	0	0	0	0	0	0	0	0	0	0	0
g_Salinicoccus	0	0	0	0	0	0	0	0	0	0	0	0	0	0	0	0	0	0	0	0
g_GGB9610	0	0	0	0	0	0	0	0	0.03461	0	0	0	0	0	0	0	0	0	0	0
g_GGB27182	0	0	0	0	0.01606	0	0	0	0.00629	0	0	0	0	0	0	0	0	0	0	0
g_Pseudochrobactrum	0	0	0	0	0	0	0	0	0.00328	0	0	0	0	0	0	0	0	0	0	0
g_GGB47738	0.0271	0	0	0	0	0	0	0	0.00262	0	0	0	0	0	0.04055	0	0	0	0	0
g_GGB3743	0	0	0	0	0	0	0	0	0.00253	0	0	0	0	0	0	0	0	0	0.03404	0
g_Cloacibacillus	0	0	0	0	0	0	0	0	0.00113	0	0	0	0	0	0.16116	0	0	0	0	0
g_GGB9694	0	0	0	0	0	0	0	0	0.00073	0	0	0	0	0	0	0	0	0	0	0
g_GGB58158	0	0	0.01649	0	0	0	0	0	0.00052	0	0	0	0	0	0	0	0	0	0.00206	0
g_Cutibacterium	0	0	0	0	0	0	0	0	0.00034	0	0	0	0	0	0	0	0	0	0	0
g_Yimella	0	0	0.00192	0	0.00154	0	0	0	0.00028	0	0	0	0	0	0	0	0	0	0	0
g_Enterocloster	0.00272	0	0.00418	0	0	0	0	0	0	0	0	0	0	0	0	0	0	0	0	0
g_Paenochrobactrum	0.0014	0	0	0	0	0	0	0	0	0	0	0	0	0	0	0	0	0	0	0
g_Anaerofilum	0	0	0	0	1.55515	0	0	0	0	0	0	0	0	0	0	0	0	0	0	0
g_GGB4250	0	0	0	0	0.23831	0	0	0	0	0	0	0	0	0	0.03724	0	0	0	0	0
g_GGB3204	0	0	0	0	0.16855	0	0	0	0	0	0	0	0	0	0	0	0	0	0	0
g_Bacilliculturomica	0	0	0	0	0.15877	0	0	0	0	0	0	0	0	0	0	0	0	0	0	0
g_Hafnia	0	0	0	0	0.15517	0	0	0	0	0	0	0	0	0	0	0	0	0	0	0
g_Enterorhabdus	0	0	0	0	0.14532	0	0	0	0	0	0	0	0	0	0	0	0	0	0	0
g_Kurthia	0	0	0	0	0.02293	0	0	0	0	0	0	0	0	0	0	0	0	0	0	0
g_Glutamicibacter	0	0	0	0	0.01906	0	0	0	0	0	0	0	0	0	0	0	0	0	0	0
g_Emergencia	0	0	0	0	0.01756	0	0	0	0	0	0	0	0	0	0	0	0	0	0	0
g_Eisenbergiella	0	0	0	0	0.0172	0	0	0	0	0	0	0	0	0	0	0	0	0	0	0
g_GGB4566	0	0	0	0	0.01613	0	0	0	0	0	0	0	0	0	0	0	0	0	0	0
g_Gordonia	0	0	0	0	0.01156	0	0	0	0	0	0	0	0	0	0	0	0	0	0	0
g_Loigolactobacillus	0	0	0	0	0.01059	0	0	0	0	0	0	0	0	0	0	0	0	0	0.03461	0
g_Spirochaetia_unclassified	0	0	0	0	0.00999	0	0	0	0	0	0	0	0	0	0.01606	0	0	0	0.00629	0
g_GGB9347	0	0	0	0	0.00298	0	0	0	0	0	0	0	0	0	0	0	0	0	0.00328	0
g_Chlamydia	0	0	0	0	0.00186	0	0	0	0	0	0.0271	0	0	0	0	0	0	0	0.00262	0
g_GGB52222	0	0	0	0	0.00135	0	0	0	0	0	0	0	0	0	0	0	0	0	0.00253	0
g_GGB4713	0	0	0	0	0.00116	0	0	0	0	0	0	0	0	0	0	0	0	0	0.00113	0
g_Companilactobacillus	0	0	0	0	0	0	0	0	0	0	0	0	0	0	0	0	0	0	0.00073	0
g_GGB1617	0	0	0	0	0	0	0	0	0	0	0	0	0.01649	0	0	0	0	0	0.00052	0
g_GGB9557	0	0	0.0191	0	0	0	0	0	0	0	0	0	0	0	0	0	0	0	0.00034	0
g_GGB1228	0	0	0.01021	0	0	0	0	0	0	0	0	0	0.00192	0	0.00154	0	0	0	0.00028	0
g_GGB9619	0	0	0.00905	0	0	0	0	0	0	0	0.00272	0	0.00418	0	0	0	0	0	0	0
g_GGB1567	0	0	0.00069	0	0	0	0	0	0	0	0.0014	0	0	0	0	0	0	0	0	0
g_Serratia	0	0	0	0	0	0	0	0	0	0	0	0	0	0	1.55515	0	0	0	0	0
g_GGB9058	0	0	0	0	0	0	0	0	0	0	0	0	0	0	0.23831	0	0	0	0	0
g_Enterobacter	0	0	0	0	0	0	0	0	0	0	0	0	0	0	0.16855	0	0	0	0	0
g_GGB47741	0	0	0	0	0	0	0	0	0	0	0	0	0	0	0.15877	0	0	0	0	0
g_GGB6601	0	0	0	0	0	0	0	0	0	0	0	0	0	0	0.15517	0	0	0	0	0
g_GGB6038	0	0	0	0	0	0	0	0	0	0	0	0	0	0	0.14532	0	0	0	0	0
g_Victivallis	0	0	0	0	0	0	0	0	0	0	0	0	0	0	0.02293	0	0	0	0	0
g_GGB6566	0	0	0	0	0	0	0	0	0	0	0	0	0	0	0.01906	0	0	0	0	0
g_GGB52382	0	0	0	0	0	0	0	0	0	0	0	0	0	0	0.01756	0	0	0	0	0
g_GGB33516	0	0	0	0	0	0	0	0	0	0	0	0	0	0	0.0172	0	0	0	0	0
g_GGB48468	0	0	0	0	0	0	0	0	0	0	0	0	0	0	0.01613	0	0	0	0	0
g_GGB2732	0	0	0	0	0	0	0	0	0	0	0	0	0	0	0.01156	0	0	0	0	0
g_GGB6016	0	0	0	0	0	0	0	0	0	0	0	0	0	0	0.01059	0	0	0	0	0
g_GGB1691	0	0	0	0	0	0	0	0	0	0	0	0	0	0	0.00999	0	0	0	0	0
g_GGB9291	0	0	0	0	0	0	0	0	0	0	0	0	0	0	0.00298	0	0	0	0	0
g_GGB27855	0	0	0	0	0	0	0	0	0	0	0	0	0	0	0.00186	0	0	0	0	0
g_Millionella	0	0	0	0	0	0	0	0	0	0	0	0	0	0	0.00135	0	0	0	0	0
g_Allobaculum	0	0	0	0	0	0	0	0	0	0	0	0	0	0	0.00116	0	0	0	0	0
g_Pseudomonas	0	0	0	0	0	0	0	0	0	0	0	0	0	0	0	0	0	0	0	0
g_Arcanobacterium	0	0	0	0	0	0	0	0	0	0	0	0	0	0	0	0	0	0	0	0
g_GGB6012	0	0	0	0	0	0	0	0	0	0	0	0	0.0191	0	0	0	0	0	0	0
g_Saccharomyces	0	0	0	0	0	0	0	0	0	0	0	0	0.01021	0	0	0	0	0	0	0
g_Rickettsiella	0	0	0	0	0	0	0	0	0	0	0	0	0.00905	0	0	0	0	0	0	0
g_GGB27776	0	0	0	0	0	0	0	0	0	0	0	0	0.00069	0	0	0	0	0	0	0
g_GGB3256	0	0	0	0	0	0	0	0	0	0	0	0	0	0	0	0	0	0	0	0
g_GGB3236	0	0	0	0	0	0	0	0	0	0	0	0	0	0	0	0	0	0	0	0
g_Candidatus_Bipolaricaulota_unclassified	0	0	0	0	0	0	0	0	0	0	0	0	0	0	0	0	0	0	0	0
g_Bordetella	0	0	0	0	0	0	0	0	0	0	0	0	0	0	0	0	0	0	0	0
g_Oscillospiraceae_unclassified	0	0	0	0	0	0	0	0	0	0	0	0	0	0	0	0	0	0	0	0
g_GGB9631	0	0	0	0	0	0	0	0	0	0	0	0	0	0	0	0	0	0	0	0
g_GGB32463	0	0	0	0	0	0	0	0	0	0	0	0	0	0	0	0	0	0	0	0
g_GGB9677	0	0	0	0	0	0	0	0	0	0	0	0	0	0	0	0	0	0	0	0
g_GGB9787	0	0	0	0	0	0	0	0	0	0	0	0	0	0	0	0	0	0	0	0
g_GGB47956	0	0	0	0	0	0	0	0	0	0	0	0	0	0	0	0	0	0	0	0
g_Acinetobacter	0	0	0	0	0	0	0	0	0	0	0	0	0	0	0	0	0	0	0	0
g_Akkermansia	0	0	0	0	0	0	0	0	0	0	0	0	0	0	0	0	0	0	0	0
g_GGB28899	0	0	0	0	0	0	0	0	0	0	0	0	0	0	0	0	0	0	0	0
g_Bacteria_unclassified	0	0	0	0	0	0	0	0	0	0	0	0	0	0	0	0	0	0	0	0
g_Carnobacterium	0	0	0	0	0	0	0	0	0	0	0	0	0	0	0	0	0	0	0	0
g_Atopobiaceae_unclassified	0	0	0	0	0	0	0	0	0	0	0	0	0	0	0	0	0	0	0	0
g_Muribaculum	0	0	0	0	0	0	0	0	0	0	0	0	0	0	0	0	0	0	0	0
g_Faecalibaculum	0	0	0	0	0	0	0	0	0	0	0	0	0	0	0	0	0	0	0	0
g_GGB1515	0	0	0	0	0	0	0	0	0	0	0	0	0	0	0	0	0	0	0	0
g_GGB28897	0	0	0	0	0	0	0	0	0	0	0	0	0	0	0	0	0	0	0	0
g_Jeotgalibaca	0	0	0	0	0	0	0	0	0	0	0	0	0	0	0	0	0	0	0	0
g_Bhargavaea	0	0	0	0	0	0	0	0	0	0	0	0	0	0	0	0	0	0	0	0
g_GGB29664	0	0	0	0	0	0	0	0	0	0	0	0	0	0	0	0	0	0	0	0
g_Coriobacteriia_unclassified	0	0	0	0	0	0	0	0	0	0	0	0	0	0	0	0	0	0	0	0
g_GGB28984	0	0	0	0	0	0	0	0	0	0	0	0	0	0	0	0	0	0	0	0
g_GGB28948	0	0	0	0	0	0	0	0	0	0	0	0	0	0	0	0	0	0	0	0
g_Sporosarcina	0	0	0	0	0	0	0	0	0	0	0	0	0	0	0	0	0	0	0	0
g_Acholeplasmatales_unclassified	0	0	0	0	0	0	0	0	0	0	0	0	0	0	0	0	0	0	0	0
g_GGB28765	0	0	0	0	0	0	0	0	0	0	0	0	0	0	0	0	0	0	0	0
g_GGB28769	0	0	0	0	0	0	0	0	0	0	0	0	0	0	0	0	0	0	0	0
g_GGB28955	0	0	0	0	0	0	0	0	0	0	0	0	0	0	0	0	0	0	0	0
g_GGB28802	0	0	0	0	0	0	0	0	0	0	0	0	0	0	0	0	0	0	0	0
g_GGB28913	0	0	0	0	0	0	0	0	0	0	0	0	0	0	0	0	0	0	0	0
g_GGB28934	0	0	0	0	0	0	0	0	0	0	0	0	0	0	0	0	0	0	0	0
g_Neglecta	0	0	0	0	0	0	0	0	0	0	0	0	0	0	0	0	0	0	0	0
g_Desemzia	0	0	0	0	0	0	0	0	0	0	0	0	0	0	0	0	0	0	0	0
g_GGB28917	0	0	0	0	0	0	0	0	0	0	0	0	0	0	0	0	0	0	0	0
g_GGB28980	0	0	0	0	0	0	0	0	0	0	0	0	0	0	0	0	0	0	0	0
g_GGB28836	0	0	0	0	0	0	0	0	0	0	0	0	0	0	0	0	0	0	0	0
g_GGB28988	0	0	0	0	0	0	0	0	0	0	0	0	0	0	0	0	0	0	0	0
g_GGB28944	0	0	0	0	0	0	0	0	0	0	0	0	0	0	0	0	0	0	0	0
g_GGB1229	0	0	0	0	0	0	0	0	0	0	0	0	0	0	0	0	0	0	0	0
g_GGB29622	0	0	0	0	0	0	0	0	0	0	0	0	0	0	0	0	0	0	0	0
g_Fundicoccus	0	0	0	0	0	0	0	0	0	0	0	0	0	0	0	0	0	0	0	0
g_Psychrobacter	0	0	0	0	0	0	0	0	0	0	0	0	0	0	0	0	0	0	0	0
g_GGB1548	0	0	0	0	0	0	0	0	0	0	0	0	0	0	0	0	0	0	0	0
g_GGB1562	0.00959	0	0	0	0	0	0	0	0	0	0	0	0	0	0	0	0	0	0	0
g_Enteractinococcus	0.0078	0	0	0	0	0	0	0	0	0	0	0	0	0	0	0	0	0	0	0
g_GGB28807	0.00588	0	0	0	0	0	0	0	0	0	0	0	0	0	0	0	0	0	0	0
g_GGB29004	0.00511	0	0	0	0	0	0	0	0	0	0	0	0	0	0	0	0	0	0	0
g_GGB30413	0.00391	0	0	0	0	0	0	0	0	0	0	0	0	0	0	0	0	0	0	0
g_GGB28846	0.00311	0	0	0	0	0	0	0	0	0	0	0	0	0	0	0	0	0	0	0
g_GGB30475	0.00268	0	0	0	0	0	0	0	0	0	0	0	0	0	0	0	0	0	0	0
g_GGB42598	0.00227	0	0	0	0	0	0	0	0	0	0	0	0	0	0	0	0	0	0	0
g_Paenalcaligenes	0.0017	0	0	0	0	0	0	0	0	0	0	0	0	0	0	0	0	0	0	0
g_Marvinbryantia	0	0	0	0	0	0	0.50765	0	0	0	0	0	0	0	0	0	0	0	0	0
g_GGB1566	0	0	0	0	0	0	0.2192	0	0	0	0	0	0	0	0	0	0	0	0	0
g_GGB3751	0	0	0	0	0	0	0.03023	0	0	0	0	0	0	0	0	0	0	0	0	0
g_Janibacter	0	0	0	0	0	0	0.01737	0	0	0	0	0	0	0	0	0	0	0	0	0
g_GGB47954	0	0	0.698	0	0	0	0.00963	5.88233	0	0	0	0	0	0	0	0	0	0	0	0
g_Knoellia	0	0	0	0	0	0	0.0036	0	0	0	0	0	0	0	0	0	0	0	0	0
g_Traorella	0	0	0	0	0	0	0.00228	0	0	0	0	0	0	0	0	0	0	0	0	0
g_Granulicatella	0	0	0	0	0	0	0.00137	0	0	0	0	0	0	0	0	0	0	0	0	0
g_Aspergillus	0	0	0	0	0	0	0.00137	0	0	0	0	0	0	0	0	0	0	0	0	0
g_GGB3034	0	0	0	0	0	0	0.00063	0	0	0	0	0	0	0	0	0	0	0	0	0
g_Rubrobacter	0	0	0	0	0	0	0.00048	0	0	0	0	0	0	0	0	0	0	0	0	0
g_GGB1511	0	0	0.25341	0	0	0	0	0	0	0	0	0	0	0	0	0	0	0	0	0
g_GGB31189	0	0	0.19504	0	0	0	0	0	0	0	0	0	0	0	0	0	0	0	0	0
g_GGB9512	0	0	0	0	0	0	0	0.1418	0	0	0	0	0	0	0	0	0	0	0	0
g_GGB35456	0	0	0	0	0	0	0	0.00074	0	0	0	0	0	0	0	0	0	0	0	0

## Sheet: ST2
Supplementary Table 2 :Quality assessment of all OTUs
contig_id	contig_length	provirus	proviral_length	gene_count	viral_genes	host_genes	checkv_quality	miuvig_quality	completeness	completeness_method	contamination	kmer_freq	warnings
RF10_ctg8	14463	No	NA	20	1	1	Low-quality	Genome-fragment	27.53	HMM-based (lower-bound)	0	1
RF10_ctg10	5222	No	NA	5	1	0	Low-quality	Genome-fragment	17.31	AAI-based (medium-confidence)	0	1
RF10_ctg24	9377	No	NA	5	0	0	Not-determined	Genome-fragment	NA	NA	0	1.02	no viral genes detected
RF10_ctg27	8095	No	NA	9	5	0	Low-quality	Genome-fragment	17.03	AAI-based (high-confidence)	0	1
RF10_ctg35	5577	No	NA	7	1	0	Low-quality	Genome-fragment	15.36	AAI-based (high-confidence)	0	1
RF10_ctg38	5300	No	NA	7	0	2	Not-determined	Genome-fragment	NA	NA	0	1	no viral genes detected
RF10_ctg47	48324	No	NA	50	1	0	Medium-quality	Genome-fragment	50.45	AAI-based (high-confidence)	0	1
RF10_ctg49	6838	No	NA	2	0	0	Not-determined	Genome-fragment	NA	NA	0	1.01	no viral genes detected
RF10_ctg55	10729	No	NA	14	0	4	Not-determined	Genome-fragment	NA	NA	0	1	no viral genes detected
RF10_ctg79	6470	No	NA	7	0	2	Not-determined	Genome-fragment	NA	NA	0	1	no viral genes detected
RF10_ctg86	13939	No	NA	15	4	1	Low-quality	Genome-fragment	18.94	AAI-based (medium-confidence)	0	1
RF10_ctg89	5377	No	NA	5	0	1	Not-determined	Genome-fragment	NA	NA	0	1	no viral genes detected
RF10_ctg148	5194	No	NA	8	2	0	Low-quality	Genome-fragment	18.1	AAI-based (high-confidence)	0	1
RF10_ctg154	6892	No	NA	7	0	3	Not-determined	Genome-fragment	NA	NA	0	1	no viral genes detected
RF10_ctg157	6094	No	NA	9	0	1	Not-determined	Genome-fragment	NA	NA	0	1	no viral genes detected
RF10_ctg158	9121	No	NA	8	0	1	Not-determined	Genome-fragment	NA	NA	0	1.02	no viral genes detected
RF10_ctg161	9508	No	NA	4	0	0	Not-determined	Genome-fragment	NA	NA	0	1.01	no viral genes detected
RF10_ctg185	9905	No	NA	11	1	2	Low-quality	Genome-fragment	23.92	AAI-based (medium-confidence)	0	1
RF10_ctg204	8512	No	NA	9	0	3	Low-quality	Genome-fragment	5.87	AAI-based (medium-confidence)	0	1	no viral genes detected
RF10_ctg229	8894	No	NA	7	0	1	Low-quality	Genome-fragment	8.87	AAI-based (medium-confidence)	0	1	no viral genes detected
RF10_ctg239	8269	No	NA	8	0	3	Low-quality	Genome-fragment	11.28	AAI-based (medium-confidence)	0	1	no viral genes detected
RF10_ctg263	10762	No	NA	16	13	0	Low-quality	Genome-fragment	23.01	AAI-based (high-confidence)	0	1
RF10_ctg274	5096	No	NA	6	0	0	Low-quality	Genome-fragment	1.64	AAI-based (medium-confidence)	0	1	no viral genes detected
RF10_ctg289	11254	No	NA	13	0	4	Not-determined	Genome-fragment	NA	NA	0	1	no viral genes detected
RF10_ctg302	5967	No	NA	11	2	0	Low-quality	Genome-fragment	3.79	HMM-based (lower-bound)	0	1
RF10_ctg305	13288	No	NA	23	4	0	Low-quality	Genome-fragment	15.06	AAI-based (high-confidence)	0	1
RF10_ctg328	8115	No	NA	5	0	1	Not-determined	Genome-fragment	NA	NA	0	1	no viral genes detected
RF10_ctg343	15231	No	NA	11	0	1	Not-determined	Genome-fragment	NA	NA	0	1	no viral genes detected
RF10_ctg366	5472	No	NA	9	0	1	Not-determined	Genome-fragment	NA	NA	0	1	no viral genes detected
RF10_ctg369	7142	No	NA	4	0	1	Not-determined	Genome-fragment	NA	NA	0	1	no viral genes detected
RF10_ctg383	7651	No	NA	7	2	1	Low-quality	Genome-fragment	20.74	AAI-based (medium-confidence)	0	1
RF10_ctg395	9551	No	NA	11	1	1	Low-quality	Genome-fragment	11.02	AAI-based (high-confidence)	0	1
RF10_ctg402	17081	No	NA	13	3	0	Low-quality	Genome-fragment	25.99	AAI-based (medium-confidence)	0	1
RF10_ctg409	10141	No	NA	11	1	0	Low-quality	Genome-fragment	15.74	AAI-based (high-confidence)	0	1.01
RF10_ctg422	11202	No	NA	22	1	0	Low-quality	Genome-fragment	6.77	HMM-based (lower-bound)	0	1
RF10_ctg440	30913	No	NA	45	10	1	Low-quality	Genome-fragment	17.31	AAI-based (high-confidence)	0	1
RF10_ctg453	8203	No	NA	11	0	0	Not-determined	Genome-fragment	NA	NA	0	1	no viral genes detected
RF10_ctg455	8206	No	NA	13	2	0	Low-quality	Genome-fragment	2.88	HMM-based (lower-bound)	0	1
RF10_ctg460	18577	No	NA	19	2	5	Low-quality	Genome-fragment	20.05	HMM-based (lower-bound)	0	1.02
RF10_ctg466	5149	No	NA	8	0	2	Not-determined	Genome-fragment	NA	NA	0	1	no viral genes detected
RF10_ctg467	6004	No	NA	8	0	1	Not-determined	Genome-fragment	NA	NA	0	1	no viral genes detected
RF10_ctg474	5635	No	NA	11	1	0	Low-quality	Genome-fragment	8.78	HMM-based (lower-bound)	0	1
RF10_ctg478	6069	No	NA	6	0	3	Not-determined	Genome-fragment	NA	NA	0	1	no viral genes detected
RF10_ctg491	43064	No	NA	27	4	2	Medium-quality	Genome-fragment	65	AAI-based (high-confidence)	0	1
RF10_ctg502	6296	No	NA	13	9	0	Low-quality	Genome-fragment	15.9	AAI-based (medium-confidence)	0	1
RF10_ctg521	12484	No	NA	14	0	2	Not-determined	Genome-fragment	NA	NA	0	1.01	no viral genes detected
RF10_ctg523	22144	No	NA	17	1	2	Low-quality	Genome-fragment	47.49	HMM-based (lower-bound)	0	1
RF10_ctg524	10449	No	NA	5	0	2	Not-determined	Genome-fragment	NA	NA	0	1.01	no viral genes detected
RF10_ctg533	21694	No	NA	27	6	0	Low-quality	Genome-fragment	48.78	AAI-based (medium-confidence)	0	1
RF10_ctg542	5090	No	NA	3	1	0	Low-quality	Genome-fragment	3.52	HMM-based (lower-bound)	0	1
RF10_ctg547	6570	No	NA	13	6	0	Low-quality	Genome-fragment	18.06	AAI-based (high-confidence)	0	1
RF10_ctg550	8949	No	NA	8	1	0	Low-quality	Genome-fragment	6.44	AAI-based (medium-confidence)	0	1
RF10_ctg555	5618	No	NA	4	0	0	Not-determined	Genome-fragment	NA	NA	0	1	no viral genes detected
RF10_ctg568	8016	No	NA	9	0	2	Not-determined	Genome-fragment	NA	NA	0	1	no viral genes detected
RF10_ctg589	5621	No	NA	6	0	2	Not-determined	Genome-fragment	NA	NA	0	1	no viral genes detected
RF10_ctg591	13974	No	NA	16	0	2	Low-quality	Genome-fragment	10.94	AAI-based (medium-confidence)	0	1	no viral genes detected
RF10_ctg603	5731	No	NA	4	0	2	Not-determined	Genome-fragment	NA	NA	0	1	no viral genes detected
RF10_ctg615	9747	No	NA	14	1	2	Low-quality	Genome-fragment	6.55	HMM-based (lower-bound)	0	1
RF10_ctg629	7898	No	NA	4	0	2	Not-determined	Genome-fragment	NA	NA	0	1	no viral genes detected
RF10_ctg645	8858	No	NA	12	0	0	Not-determined	Genome-fragment	NA	NA	0	1.01	no viral genes detected
RF10_ctg649	8846	No	NA	13	0	2	Not-determined	Genome-fragment	NA	NA	0	1	no viral genes detected
RF10_ctg650	10364	No	NA	9	0	3	Low-quality	Genome-fragment	27.66	AAI-based (medium-confidence)	0	1	no viral genes detected
RF10_ctg656	5594	No	NA	4	0	0	Not-determined	Genome-fragment	NA	NA	0	1	no viral genes detected
RF10_ctg668	5132	No	NA	5	0	1	Not-determined	Genome-fragment	NA	NA	0	1	no viral genes detected
RF10_ctg670	5379	No	NA	8	0	0	Not-determined	Genome-fragment	NA	NA	0	1.05	no viral genes detected
RF10_ctg674	5072	No	NA	9	1	0	Low-quality	Genome-fragment	9.76	AAI-based (medium-confidence)	0	1
RF10_ctg686	11713	No	NA	21	4	0	Low-quality	Genome-fragment	13.37	AAI-based (high-confidence)	0	1
RF10_ctg690	6227	No	NA	6	0	1	Not-determined	Genome-fragment	NA	NA	0	1	no viral genes detected
RF10_ctg691	7111	No	NA	13	3	0	Low-quality	Genome-fragment	18.23	AAI-based (medium-confidence)	0	1
RF10_ctg692	8686	No	NA	8	3	0	Low-quality	Genome-fragment	21.71	AAI-based (high-confidence)	0	1
RF10_ctg695	5696	No	NA	4	1	0	Low-quality	Genome-fragment	9.74	HMM-based (lower-bound)	0	1
RF10_ctg709	22026	No	NA	27	13	0	High-quality	High-quality	95.5	AAI-based (medium-confidence)	0	1
RF10_ctg714	7530	No	NA	5	0	1	Not-determined	Genome-fragment	NA	NA	0	1	no viral genes detected
RF10_ctg718	17505	No	NA	18	0	2	Not-determined	Genome-fragment	NA	NA	0	1	no viral genes detected
RF10_ctg724	24016	No	NA	24	0	7	Not-determined	Genome-fragment	NA	NA	0	1	no viral genes detected
RF10_ctg727	12109	No	NA	14	0	3	Not-determined	Genome-fragment	NA	NA	0	1	no viral genes detected
RF10_ctg737	6711	No	NA	16	7	0	Low-quality	Genome-fragment	12.74	HMM-based (lower-bound)	0	1
RF10_ctg753	8524	No	NA	9	2	0	Low-quality	Genome-fragment	2.99	AAI-based (medium-confidence)	0	1.01
RF10_ctg761	14548	No	NA	18	1	2	Low-quality	Genome-fragment	22.79	HMM-based (lower-bound)	0	1
RF10_ctg787	7395	No	NA	11	0	0	Not-determined	Genome-fragment	NA	NA	0	1	no viral genes detected
RF10_ctg795	18142	No	NA	20	0	4	Not-determined	Genome-fragment	NA	NA	0	1	no viral genes detected
RF10_ctg802	6297	No	NA	10	0	0	Not-determined	Genome-fragment	NA	NA	0	1	no viral genes detected
RF10_ctg804	6294	No	NA	4	1	0	Low-quality	Genome-fragment	17.56	AAI-based (medium-confidence)	0	1
RF10_ctg812	5053	No	NA	5	0	0	Not-determined	Genome-fragment	NA	NA	0	1	no viral genes detected
RF10_ctg821	13886	No	NA	32	1	0	Low-quality	Genome-fragment	25.7	AAI-based (medium-confidence)	0	1
RF10_ctg822	5450	No	NA	8	0	3	Not-determined	Genome-fragment	NA	NA	0	1	no viral genes detected
RF10_ctg831	7561	No	NA	9	8	0	Low-quality	Genome-fragment	12.35	AAI-based (high-confidence)	0	1
RF10_ctg834	5716	No	NA	7	0	1	Not-determined	Genome-fragment	NA	NA	0	1	no viral genes detected
RF10_ctg839	5639	No	NA	12	2	0	Low-quality	Genome-fragment	10.62	AAI-based (medium-confidence)	0	1
RF10_ctg844	5319	No	NA	7	0	0	Not-determined	Genome-fragment	NA	NA	0	1	no viral genes detected
RF10_ctg849	6542	No	NA	8	0	1	Not-determined	Genome-fragment	NA	NA	0	1	no viral genes detected
RF10_ctg862	20595	No	NA	23	0	9	Not-determined	Genome-fragment	NA	NA	0	1	no viral genes detected
RF10_ctg868	5176	No	NA	7	0	1	Not-determined	Genome-fragment	NA	NA	0	1	no viral genes detected
RF10_ctg877	5687	No	NA	4	0	1	Not-determined	Genome-fragment	NA	NA	0	1	no viral genes detected
RF10_ctg885	6161	No	NA	8	0	0	Not-determined	Genome-fragment	NA	NA	0	1	no viral genes detected
RF10_ctg928	5431	No	NA	7	0	1	Not-determined	Genome-fragment	NA	NA	0	1	no viral genes detected
RF10_ctg936	20950	No	NA	24	12	0	Medium-quality	Genome-fragment	52.63	AAI-based (medium-confidence)	0	1
RF10_ctg949	13776	No	NA	12	8	0	Low-quality	Genome-fragment	30.13	AAI-based (medium-confidence)	0	1
RF10_ctg950	9224	No	NA	10	0	3	Not-determined	Genome-fragment	NA	NA	0	1	no viral genes detected
RF10_ctg970	7054	No	NA	9	0	2	Not-determined	Genome-fragment	NA	NA	0	1	no viral genes detected
RF10_ctg974	15902	No	NA	21	10	0	Low-quality	Genome-fragment	34.56	AAI-based (high-confidence)	0	1
RF10_ctg982	5470	No	NA	9	1	0	Low-quality	Genome-fragment	5.71	HMM-based (lower-bound)	0	1
RF10_ctg992	18710	No	NA	20	13	0	Low-quality	Genome-fragment	20.79	AAI-based (high-confidence)	0	1
RF10_ctg1005	6903	No	NA	6	0	0	Not-determined	Genome-fragment	NA	NA	0	1	no viral genes detected
RF10_ctg1012	13333	No	NA	10	0	1	Not-determined	Genome-fragment	NA	NA	0	1	no viral genes detected
RF10_ctg1021	8417	No	NA	7	0	3	Not-determined	Genome-fragment	NA	NA	0	1	no viral genes detected
RF10_ctg1031	5598	No	NA	7	1	0	Low-quality	Genome-fragment	3.47	HMM-based (lower-bound)	0	1
RF10_ctg1043	6708	No	NA	9	0	1	Not-determined	Genome-fragment	NA	NA	0	1	no viral genes detected
RF10_ctg1066	8845	No	NA	11	6	0	Low-quality	Genome-fragment	19.1	AAI-based (high-confidence)	0	1
RF10_ctg1079	12853	No	NA	14	0	3	Low-quality	Genome-fragment	17.36	AAI-based (medium-confidence)	0	1	no viral genes detected
RF10_ctg1082	5805	No	NA	12	2	0	Low-quality	Genome-fragment	4.43	HMM-based (lower-bound)	0	1
RF10_ctg1086	5178	No	NA	5	0	0	Low-quality	Genome-fragment	5.24	AAI-based (medium-confidence)	0	1	no viral genes detected
RF10_ctg1090	26543	No	NA	26	0	13	Not-determined	Genome-fragment	NA	NA	0	1	no viral genes detected
RF10_ctg1096	11792	No	NA	7	1	3	Low-quality	Genome-fragment	2.53	HMM-based (lower-bound)	0	1
RF10_ctg1097	5216	No	NA	4	0	2	Not-determined	Genome-fragment	NA	NA	0	1	no viral genes detected
RF10_ctg1101	11207	No	NA	13	1	3	Low-quality	Genome-fragment	7.25	HMM-based (lower-bound)	0	1.01
RF10_ctg1103	26990	No	NA	26	0	2	Low-quality	Genome-fragment	19.39	AAI-based (medium-confidence)	0	1	no viral genes detected
RF10_ctg1104	8443	No	NA	8	2	0	Low-quality	Genome-fragment	3.35	AAI-based (medium-confidence)	0	1
RF10_ctg1110	5209	No	NA	4	0	0	Not-determined	Genome-fragment	NA	NA	0	1	no viral genes detected
RF10_ctg1141	26369	No	NA	19	0	3	Not-determined	Genome-fragment	NA	NA	0	1	no viral genes detected
RF10_ctg1154	5034	No	NA	5	3	0	Low-quality	Genome-fragment	12.31	AAI-based (high-confidence)	0	1
RF10_ctg1170	8079	No	NA	14	2	1	Low-quality	Genome-fragment	5.03	HMM-based (lower-bound)	0	1
RF10_ctg1175	6392	No	NA	14	2	0	Low-quality	Genome-fragment	14.2	AAI-based (medium-confidence)	0	1
RF10_ctg1189	6661	No	NA	9	5	0	Low-quality	Genome-fragment	17.85	AAI-based (high-confidence)	0	1
RF10_ctg1212	6368	No	NA	5	0	1	Not-determined	Genome-fragment	NA	NA	0	1	no viral genes detected
RF10_ctg1246	8686	No	NA	4	0	1	Not-determined	Genome-fragment	NA	NA	0	1	no viral genes detected
RF10_ctg1256	15956	No	NA	21	10	1	Low-quality	Genome-fragment	39.16	AAI-based (high-confidence)	0	1
RF10_ctg1266	7248	No	NA	12	2	0	Low-quality	Genome-fragment	12.97	AAI-based (medium-confidence)	0	1
RF10_ctg1275	18526	No	NA	20	0	5	Low-quality	Genome-fragment	9.44	AAI-based (medium-confidence)	0	1	no viral genes detected
RF10_ctg1291	38616	No	NA	45	0	3	Not-determined	Genome-fragment	NA	NA	0	1	no viral genes detected
RF10_ctg1312	11786	No	NA	16	0	1	Not-determined	Genome-fragment	NA	NA	0	1	no viral genes detected
RF10_ctg1321	13371	No	NA	22	2	0	Low-quality	Genome-fragment	19.24	AAI-based (medium-confidence)	0	1
RF10_ctg1337	6399	No	NA	9	4	1	Low-quality	Genome-fragment	12.51	AAI-based (high-confidence)	0	1
RF10_ctg1345	7376	No	NA	16	5	0	Low-quality	Genome-fragment	16.02	AAI-based (medium-confidence)	0	1
RF10_ctg1348	9096	No	NA	12	0	0	Not-determined	Genome-fragment	NA	NA	0	1	no viral genes detected
RF10_ctg1361	6786	No	NA	5	0	1	Not-determined	Genome-fragment	NA	NA	0	1	no viral genes detected
RF10_ctg1374	23216	No	NA	21	1	8	Low-quality	Genome-fragment	6.61	HMM-based (lower-bound)	0	1
RF10_ctg1392	18850	No	NA	12	0	4	Low-quality	Genome-fragment	11.7	AAI-based (medium-confidence)	0	1	no viral genes detected
RF10_ctg1394	39010	No	NA	30	2	8	Low-quality	Genome-fragment	45.37	HMM-based (lower-bound)	0	1
RF10_ctg1404	6156	No	NA	6	0	2	Not-determined	Genome-fragment	NA	NA	0	1	no viral genes detected
RF10_ctg1435	6866	No	NA	8	0	2	Low-quality	Genome-fragment	8.02	AAI-based (high-confidence)	0	1	no viral genes detected
RF10_ctg1444	13743	No	NA	17	8	1	Low-quality	Genome-fragment	33.81	AAI-based (medium-confidence)	0	1.01
RF10_ctg1458	6557	No	NA	9	0	2	Not-determined	Genome-fragment	NA	NA	0	1.02	no viral genes detected
RF10_ctg1459	5288	No	NA	9	5	0	Low-quality	Genome-fragment	11.24	AAI-based (medium-confidence)	0	1
RF10_ctg1478	16785	No	NA	13	0	4	Not-determined	Genome-fragment	NA	NA	0	1	no viral genes detected
RF10_ctg1500	7364	No	NA	12	8	0	Low-quality	Genome-fragment	21.32	AAI-based (high-confidence)	0	1
RF10_ctg1501	40017	No	NA	32	0	11	Medium-quality	Genome-fragment	63.67	AAI-based (medium-confidence)	0	1	no viral genes detected
RF10_ctg1516	6224	No	NA	3	1	0	Low-quality	Genome-fragment	15.02	AAI-based (high-confidence)	0	1
RF10_ctg1524	19254	No	NA	21	0	10	Not-determined	Genome-fragment	NA	NA	0	1	no viral genes detected
RF10_ctg1526	6104	No	NA	5	0	0	Not-determined	Genome-fragment	NA	NA	0	1	no viral genes detected
RF10_ctg1536	6938	No	NA	10	0	0	Not-determined	Genome-fragment	NA	NA	0	1	no viral genes detected
RF10_ctg1544	44665	No	NA	29	1	8	Low-quality	Genome-fragment	35.84	HMM-based (lower-bound)	0	1
RF10_ctg1552	6204	No	NA	8	1	0	Low-quality	Genome-fragment	15.12	AAI-based (medium-confidence)	0	1
RF10_ctg1557	8287	No	NA	5	0	1	Not-determined	Genome-fragment	NA	NA	0	1	no viral genes detected
RF10_ctg1580	21414	No	NA	18	0	6	Low-quality	Genome-fragment	25.1	AAI-based (medium-confidence)	0	1	no viral genes detected
RF10_ctg1582	5414	No	NA	4	0	1	Not-determined	Genome-fragment	NA	NA	0	1	no viral genes detected
RF10_ctg1584	7621	No	NA	9	0	1	Not-determined	Genome-fragment	NA	NA	0	1	no viral genes detected
RF10_ctg1591	6476	No	NA	9	0	0	Not-determined	Genome-fragment	NA	NA	0	1	no viral genes detected
RF10_ctg1605	12368	No	NA	18	13	0	Low-quality	Genome-fragment	32.34	AAI-based (high-confidence)	0	1
RF10_ctg1607	7028	No	NA	5	0	0	Low-quality	Genome-fragment	5.03	AAI-based (high-confidence)	0	1	no viral genes detected
RF10_ctg1613	6082	No	NA	6	0	1	Not-determined	Genome-fragment	NA	NA	0	1	no viral genes detected
RF10_ctg1621	5077	No	NA	6	0	1	Not-determined	Genome-fragment	NA	NA	0	1	no viral genes detected
RF10_ctg1631	5487	No	NA	7	0	1	Low-quality	Genome-fragment	9.16	AAI-based (high-confidence)	0	1	no viral genes detected
RF10_ctg1639	14130	No	NA	20	4	0	Low-quality	Genome-fragment	31.48	HMM-based (lower-bound)	0	1
RF10_ctg1640	16494	No	NA	22	0	0	Low-quality	Genome-fragment	18.97	AAI-based (high-confidence)	0	1	no viral genes detected
RF10_ctg1641	11778	No	NA	10	0	1	Not-determined	Genome-fragment	NA	NA	0	1	no viral genes detected
RF10_ctg1690	5002	No	NA	7	0	2	Not-determined	Genome-fragment	NA	NA	0	1	no viral genes detected
RF10_ctg1691	5630	No	NA	5	0	0	Not-determined	Genome-fragment	NA	NA	0	1	no viral genes detected
RF10_ctg1701	7942	No	NA	8	1	1	Low-quality	Genome-fragment	5.52	HMM-based (lower-bound)	0	1
RF10_ctg1724	6712	No	NA	11	0	0	Low-quality	Genome-fragment	13.87	AAI-based (medium-confidence)	0	1	no viral genes detected
RF10_ctg1732	8055	No	NA	12	5	0	Low-quality	Genome-fragment	21.43	AAI-based (high-confidence)	0	1
RF10_ctg1744	6767	No	NA	7	0	3	Not-determined	Genome-fragment	NA	NA	0	1	no viral genes detected
RF10_ctg1757	18420	No	NA	23	0	1	Not-determined	Genome-fragment	NA	NA	0	1.01	no viral genes detected
RF10_ctg1762	11479	No	NA	10	0	3	Not-determined	Genome-fragment	NA	NA	0	1	no viral genes detected
RF10_ctg1773	6426	No	NA	7	4	0	Low-quality	Genome-fragment	14.52	AAI-based (high-confidence)	0	1
RF10_ctg1778	5817	No	NA	5	0	1	Not-determined	Genome-fragment	NA	NA	0	1	no viral genes detected
RF10_ctg1780	9688	No	NA	12	0	3	Low-quality	Genome-fragment	24.28	AAI-based (medium-confidence)	0	1	no viral genes detected
RF10_ctg1826	5361	No	NA	5	0	0	Low-quality	Genome-fragment	5.59	AAI-based (medium-confidence)	0	1	no viral genes detected
RF10_ctg1831	5283	No	NA	8	0	1	Low-quality	Genome-fragment	6.95	AAI-based (medium-confidence)	0	1	no viral genes detected
RF10_ctg1840	44981	No	NA	49	0	15	Not-determined	Genome-fragment	NA	NA	0	1	no viral genes detected
RF10_ctg1854	5646	No	NA	6	3	0	Low-quality	Genome-fragment	13.13	AAI-based (medium-confidence)	0	1
RF10_ctg1874	16886	No	NA	33	2	0	Low-quality	Genome-fragment	9.22	AAI-based (medium-confidence)	0	1
RF10_ctg1878	5680	No	NA	7	0	0	Not-determined	Genome-fragment	NA	NA	0	1	no viral genes detected
RF10_ctg1890	6566	No	NA	7	0	1	Not-determined	Genome-fragment	NA	NA	0	1	no viral genes detected
RF10_ctg1925	28029	No	NA	29	12	3	Medium-quality	Genome-fragment	59.94	AAI-based (medium-confidence)	0	1
RF10_ctg1943	8148	No	NA	11	0	0	Not-determined	Genome-fragment	NA	NA	0	1	no viral genes detected
RF10_ctg1945	5457	No	NA	4	0	2	Not-determined	Genome-fragment	NA	NA	0	1	no viral genes detected
RF10_ctg1993	7261	No	NA	6	0	2	Not-determined	Genome-fragment	NA	NA	0	1	no viral genes detected
RF10_ctg2010	71124	No	NA	54	3	6	Low-quality	Genome-fragment	48.74	AAI-based (medium-confidence)	0	1
RF10_ctg2023	10020	No	NA	9	0	1	Not-determined	Genome-fragment	NA	NA	0	1	no viral genes detected
RF10_ctg2063	6721	No	NA	7	0	0	Not-determined	Genome-fragment	NA	NA	0	1	no viral genes detected
RF10_ctg2077	7305	No	NA	6	0	1	Not-determined	Genome-fragment	NA	NA	0	1	no viral genes detected
RF10_ctg2083	5081	No	NA	7	0	1	Not-determined	Genome-fragment	NA	NA	0	1	no viral genes detected
RF10_ctg2090	6556	No	NA	7	1	0	Low-quality	Genome-fragment	2.7	HMM-based (lower-bound)	0	1
RF10_ctg2099	7162	No	NA	8	0	3	Not-determined	Genome-fragment	NA	NA	0	1	no viral genes detected
RF10_ctg2101	7790	No	NA	13	0	0	Low-quality	Genome-fragment	17.58	AAI-based (medium-confidence)	0	1	no viral genes detected
RF10_ctg2103	5653	No	NA	4	0	1	Not-determined	Genome-fragment	NA	NA	0	1	no viral genes detected
RF10_ctg2115	5010	No	NA	5	0	2	Not-determined	Genome-fragment	NA	NA	0	1	no viral genes detected
RF10_ctg2132	5301	No	NA	2	1	0	Low-quality	Genome-fragment	5.79	HMM-based (lower-bound)	0	1
RF10_ctg2134	39335	No	NA	36	0	14	Not-determined	Genome-fragment	NA	NA	0	1.02	no viral genes detected
RF10_ctg2136	5942	No	NA	7	0	1	Low-quality	Genome-fragment	14.78	AAI-based (high-confidence)	0	1	no viral genes detected
RF10_ctg2144	5399	No	NA	8	6	0	Low-quality	Genome-fragment	13.89	AAI-based (high-confidence)	0	1
RF10_ctg2163	6979	No	NA	9	1	1	Low-quality	Genome-fragment	10.56	HMM-based (lower-bound)	0	1
RF10_ctg2169	8720	No	NA	11	0	1	Not-determined	Genome-fragment	NA	NA	0	1	no viral genes detected
RF10_ctg2171	12076	No	NA	19	6	1	Low-quality	Genome-fragment	27.39	AAI-based (medium-confidence)	0	1
RF10_ctg2174	5690	No	NA	7	0	3	Not-determined	Genome-fragment	NA	NA	0	1	no viral genes detected
RF10_ctg2177	12242	No	NA	15	9	0	Low-quality	Genome-fragment	21.39	AAI-based (high-confidence)	0	1
RF10_ctg2198	7876	No	NA	6	0	2	Not-determined	Genome-fragment	NA	NA	0	1.04	no viral genes detected
RF10_ctg2217	5106	No	NA	6	0	1	Low-quality	Genome-fragment	10.34	AAI-based (medium-confidence)	0	1	no viral genes detected
RF10_ctg2219	7614	No	NA	1	0	0	Low-quality	Genome-fragment	9.09	AAI-based (high-confidence)	0	1	no viral genes detected
RF10_ctg2223	7609	No	NA	5	4	0	Low-quality	Genome-fragment	5.71	AAI-based (medium-confidence)	0	1
RF10_ctg2228	10162	No	NA	8	0	1	Low-quality	Genome-fragment	24.86	AAI-based (medium-confidence)	0	1	no viral genes detected
RF10_ctg2243	6479	No	NA	9	0	0	Not-determined	Genome-fragment	NA	NA	0	1	no viral genes detected
RF10_ctg2297	5061	No	NA	2	0	1	Not-determined	Genome-fragment	NA	NA	0	1.04	no viral genes detected
RF10_ctg2313	32400	No	NA	27	0	12	Low-quality	Genome-fragment	42.1	AAI-based (medium-confidence)	0	1	no viral genes detected
RF10_ctg2320	9388	No	NA	11	0	1	Not-determined	Genome-fragment	NA	NA	0	1	no viral genes detected
RF10_ctg2325	6849	No	NA	10	3	0	Low-quality	Genome-fragment	12.77	AAI-based (medium-confidence)	0	1
RF10_ctg2335	15886	No	NA	15	1	2	Low-quality	Genome-fragment	27.64	AAI-based (medium-confidence)	0	1
RF10_ctg2339	5507	No	NA	7	0	0	Not-determined	Genome-fragment	NA	NA	0	1	no viral genes detected
RF10_ctg2342	46649	No	NA	42	1	15	Medium-quality	Genome-fragment	66.99	HMM-based (lower-bound)	0	1
RF10_ctg2355	8573	No	NA	12	2	0	Low-quality	Genome-fragment	11.74	HMM-based (lower-bound)	0	1
RF10_ctg2375	17773	No	NA	23	4	1	Low-quality	Genome-fragment	6.23	AAI-based (medium-confidence)	0	1
RF10_ctg2376	10231	No	NA	17	1	0	Low-quality	Genome-fragment	14.41	AAI-based (medium-confidence)	0	1.03	low-confidence DTR
RF10_ctg2383	5489	No	NA	7	0	1	Not-determined	Genome-fragment	NA	NA	0	1	no viral genes detected
RF10_ctg2384	5193	No	NA	7	0	2	Not-determined	Genome-fragment	NA	NA	0	1	no viral genes detected
RF10_ctg2386	7379	No	NA	4	0	0	Not-determined	Genome-fragment	NA	NA	0	1	no viral genes detected
RF10_ctg2404	6412	No	NA	6	0	2	Not-determined	Genome-fragment	NA	NA	0	1	no viral genes detected
RF10_ctg2417	5909	No	NA	5	0	1	Low-quality	Genome-fragment	2.81	AAI-based (medium-confidence)	0	1	no viral genes detected
RF10_ctg2472	9969	No	NA	13	0	3	Not-determined	Genome-fragment	NA	NA	0	1	no viral genes detected
RF10_ctg2473	13679	No	NA	11	0	2	Not-determined	Genome-fragment	NA	NA	0	1	no viral genes detected
RF10_ctg2490	8769	No	NA	9	0	3	Not-determined	Genome-fragment	NA	NA	0	1.01	no viral genes detected
RF10_ctg2522	7712	No	NA	8	0	2	Not-determined	Genome-fragment	NA	NA	0	1	no viral genes detected
RF10_ctg2532	10275	No	NA	16	0	2	Not-determined	Genome-fragment	NA	NA	0	1	no viral genes detected
RF10_ctg2535	6151	No	NA	4	0	2	Not-determined	Genome-fragment	NA	NA	0	1	no viral genes detected
RF10_ctg2538	9913	No	NA	14	0	0	Not-determined	Genome-fragment	NA	NA	0	1.01	no viral genes detected
RF10_ctg2547	5943	No	NA	9	0	2	Not-determined	Genome-fragment	NA	NA	0	1	no viral genes detected
RF10_ctg2554	5746	No	NA	7	0	1	Not-determined	Genome-fragment	NA	NA	0	1.01	no viral genes detected
RF10_ctg2557	6587	No	NA	9	0	0	Not-determined	Genome-fragment	NA	NA	0	1.03	no viral genes detected
RF10_ctg2568	6584	No	NA	6	4	0	Low-quality	Genome-fragment	17.12	AAI-based (high-confidence)	0	1
RF10_ctg2587	6068	No	NA	12	1	1	Low-quality	Genome-fragment	3.29	HMM-based (lower-bound)	0	1
RF10_ctg2595	5180	No	NA	4	0	1	Not-determined	Genome-fragment	NA	NA	0	1	no viral genes detected
RF10_ctg2604	14337	No	NA	22	1	0	Low-quality	Genome-fragment	31.86	HMM-based (lower-bound)	0	1
RF10_ctg2606	9886	No	NA	13	0	2	Not-determined	Genome-fragment	NA	NA	0	1	no viral genes detected
RF10_ctg2640	5055	No	NA	4	0	1	Not-determined	Genome-fragment	NA	NA	0	1	no viral genes detected
RF10_ctg2663	10191	No	NA	10	4	0	Low-quality	Genome-fragment	15.89	AAI-based (high-confidence)	0	1
RF10_ctg2677	6245	No	NA	6	1	3	Low-quality	Genome-fragment	5.69	HMM-based (lower-bound)	0	1
RF10_ctg2687	6705	No	NA	11	2	1	Low-quality	Genome-fragment	16.08	AAI-based (high-confidence)	0	1
RF10_ctg2697	6408	No	NA	6	0	1	Not-determined	Genome-fragment	NA	NA	0	1	no viral genes detected
RF10_ctg2706	8473	No	NA	12	3	0	Low-quality	Genome-fragment	21.41	AAI-based (high-confidence)	0	1
RF10_ctg2743	5494	No	NA	7	0	3	Not-determined	Genome-fragment	NA	NA	0	1	no viral genes detected
RF10_ctg2744	7416	No	NA	8	0	0	Not-determined	Genome-fragment	NA	NA	0	1	no viral genes detected
RF10_ctg2754	14395	No	NA	23	12	0	Low-quality	Genome-fragment	37.54	AAI-based (medium-confidence)	0	1
RF10_ctg2763	5233	No	NA	11	2	0	Low-quality	Genome-fragment	6.1	AAI-based (medium-confidence)	0	1
RF10_ctg2776	5548	No	NA	3	0	0	Not-determined	Genome-fragment	NA	NA	0	1	no viral genes detected
RF10_ctg2781	37346	No	NA	50	13	4	Medium-quality	Genome-fragment	79.68	AAI-based (medium-confidence)	0	1
RF10_ctg2782	9985	No	NA	12	0	3	Not-determined	Genome-fragment	NA	NA	0	1	no viral genes detected
RF10_ctg2783	7234	No	NA	4	0	1	Not-determined	Genome-fragment	NA	NA	0	1	no viral genes detected
RF10_ctg2816	12999	No	NA	14	0	2	Not-determined	Genome-fragment	NA	NA	0	1	no viral genes detected
RF10_ctg2818	5542	No	NA	8	0	1	Not-determined	Genome-fragment	NA	NA	0	1	no viral genes detected
RF10_ctg2819	8778	No	NA	6	0	1	Not-determined	Genome-fragment	NA	NA	0	1	no viral genes detected
RF10_ctg2834	7792	No	NA	13	0	0	Not-determined	Genome-fragment	NA	NA	0	1.01	no viral genes detected
RF10_ctg2836	17159	No	NA	20	1	5	Low-quality	Genome-fragment	11.08	HMM-based (lower-bound)	0	1
RF10_ctg2855	13707	No	NA	24	8	0	Low-quality	Genome-fragment	31.97	AAI-based (medium-confidence)	0	1
RF10_ctg2879	11233	No	NA	12	0	2	Not-determined	Genome-fragment	NA	NA	0	1	no viral genes detected
RF10_ctg2882	26088	No	NA	25	0	6	Not-determined	Genome-fragment	NA	NA	0	1	no viral genes detected
RF10_ctg2883	6235	No	NA	5	0	1	Not-determined	Genome-fragment	NA	NA	0	1	no viral genes detected
RF10_ctg2891	7205	No	NA	12	0	0	Not-determined	Genome-fragment	NA	NA	0	1	no viral genes detected
RF10_ctg2901	5207	No	NA	7	0	1	Not-determined	Genome-fragment	NA	NA	0	1.01	no viral genes detected
RF10_ctg2910	8593	No	NA	2	0	1	Not-determined	Genome-fragment	NA	NA	0	1	no viral genes detected
RF10_ctg2930	8980	No	NA	16	1	0	Low-quality	Genome-fragment	15.52	AAI-based (high-confidence)	0	1
RF10_ctg2953	5873	No	NA	7	2	0	Low-quality	Genome-fragment	12.18	AAI-based (high-confidence)	0	1
RF10_ctg2955	9179	No	NA	7	3	0	Low-quality	Genome-fragment	10.55	HMM-based (lower-bound)	0	1
RF10_ctg2956	5026	No	NA	5	0	2	Not-determined	Genome-fragment	NA	NA	0	1	no viral genes detected
RF10_ctg2959	6013	No	NA	7	0	1	Not-determined	Genome-fragment	NA	NA	0	1	no viral genes detected
RF10_ctg2997	11718	No	NA	11	3	0	Low-quality	Genome-fragment	26.84	AAI-based (high-confidence)	0	1
RF10_ctg3015	7188	No	NA	11	0	2	Low-quality	Genome-fragment	15.89	AAI-based (high-confidence)	0	1	no viral genes detected
RF10_ctg3029	14182	No	NA	15	0	0	Not-determined	Genome-fragment	NA	NA	0	1	no viral genes detected
RF10_ctg3034	22808	No	NA	30	12	0	Medium-quality	Genome-fragment	59.01	AAI-based (medium-confidence)	0	1
RF10_ctg3035	6169	No	NA	9	1	1	Low-quality	Genome-fragment	3.59	HMM-based (lower-bound)	0	1.01
RF10_ctg3036	9914	No	NA	11	0	2	Not-determined	Genome-fragment	NA	NA	0	1	no viral genes detected
RF10_ctg3037	7093	No	NA	8	0	4	Not-determined	Genome-fragment	NA	NA	0	1	no viral genes detected
RF10_ctg3045	5012	No	NA	5	4	0	Low-quality	Genome-fragment	12.1	AAI-based (medium-confidence)	0	1
RF10_ctg3062	8794	No	NA	12	5	0	Low-quality	Genome-fragment	21.44	AAI-based (high-confidence)	0	1
RF10_ctg3082	39729	No	NA	27	0	13	Not-determined	Genome-fragment	NA	NA	0	1.01	no viral genes detected
RF10_ctg3085	8528	No	NA	10	0	2	Not-determined	Genome-fragment	NA	NA	0	1.02	no viral genes detected
RF10_ctg3088	9367	No	NA	6	0	2	Low-quality	Genome-fragment	11.96	AAI-based (medium-confidence)	0	1	no viral genes detected
RF10_ctg3098	6576	No	NA	12	2	0	Low-quality	Genome-fragment	13.28	AAI-based (high-confidence)	0	1
RF10_ctg3107	30058	No	NA	37	11	1	Medium-quality	Genome-fragment	63.24	AAI-based (high-confidence)	0	1
RF10_ctg3118	7139	No	NA	12	2	0	Low-quality	Genome-fragment	7.75	HMM-based (lower-bound)	0	1
RF10_ctg3130	6068	No	NA	3	3	0	Low-quality	Genome-fragment	13.31	AAI-based (high-confidence)	0	1
RF10_ctg3135	8302	No	NA	7	0	0	Not-determined	Genome-fragment	NA	NA	0	1.01	no viral genes detected
RF10_ctg3137	9054	No	NA	11	3	0	Low-quality	Genome-fragment	20.33	AAI-based (high-confidence)	0	1
RF10_ctg3140	8802	No	NA	22	5	0	Low-quality	Genome-fragment	21.96	AAI-based (medium-confidence)	0	1
RF10_ctg3149	6048	No	NA	9	0	1	Not-determined	Genome-fragment	NA	NA	0	1	no viral genes detected
RF10_ctg3155	49112	No	NA	54	0	22	Not-determined	Genome-fragment	NA	NA	0	1	no viral genes detected
RF10_ctg3188	5845	No	NA	9	0	1	Not-determined	Genome-fragment	NA	NA	0	1	no viral genes detected
RF10_ctg3191	6414	No	NA	8	0	1	Not-determined	Genome-fragment	NA	NA	0	1	no viral genes detected
RF10_ctg3196	6859	No	NA	8	0	1	Not-determined	Genome-fragment	NA	NA	0	1	no viral genes detected
RF10_ctg3200	13815	No	NA	17	0	2	Not-determined	Genome-fragment	NA	NA	0	1.01	no viral genes detected
RF10_ctg3205	8183	No	NA	10	0	0	Not-determined	Genome-fragment	NA	NA	0	1	no viral genes detected
RF10_ctg3218	12881	No	NA	17	0	3	Not-determined	Genome-fragment	NA	NA	0	1	no viral genes detected
RF10_ctg3221	6333	No	NA	5	0	2	Not-determined	Genome-fragment	NA	NA	0	1	no viral genes detected
RF10_ctg3228	5259	No	NA	7	0	0	Not-determined	Genome-fragment	NA	NA	0	1	no viral genes detected
RF10_ctg3235	7727	No	NA	5	0	2	Low-quality	Genome-fragment	12.7	AAI-based (medium-confidence)	0	1	no viral genes detected
RF10_ctg3238	5440	No	NA	7	0	3	Not-determined	Genome-fragment	NA	NA	0	1	no viral genes detected
RF10_ctg3246	9640	No	NA	14	0	1	Not-determined	Genome-fragment	NA	NA	0	1	no viral genes detected
RF10_ctg3249	8401	No	NA	4	0	2	Not-determined	Genome-fragment	NA	NA	0	1	no viral genes detected
RF10_ctg3254	7816	No	NA	11	0	2	Low-quality	Genome-fragment	10.82	AAI-based (medium-confidence)	0	1	no viral genes detected
RF10_ctg3268	13556	No	NA	16	1	2	Low-quality	Genome-fragment	8.5	HMM-based (lower-bound)	0	1
RF10_ctg3271	28919	No	NA	26	2	5	Medium-quality	Genome-fragment	67.9	AAI-based (medium-confidence)	0	1
RF10_ctg3279	8297	No	NA	10	0	1	Not-determined	Genome-fragment	NA	NA	0	1	no viral genes detected
RF10_ctg3283	5415	No	NA	5	0	1	Not-determined	Genome-fragment	NA	NA	0	1	no viral genes detected
RF10_ctg3295	5345	No	NA	10	0	0	Not-determined	Genome-fragment	NA	NA	0	1	no viral genes detected
RF10_ctg3317	7812	No	NA	8	0	1	Not-determined	Genome-fragment	NA	NA	0	1	no viral genes detected
RF10_ctg3320	8362	No	NA	9	0	2	Low-quality	Genome-fragment	9.85	AAI-based (medium-confidence)	0	1	no viral genes detected
RF10_ctg3339	11595	No	NA	15	7	0	Low-quality	Genome-fragment	32.78	AAI-based (high-confidence)	0	1
RF10_ctg3341	9691	No	NA	10	0	3	Low-quality	Genome-fragment	8.97	AAI-based (medium-confidence)	0	1	no viral genes detected
RF10_ctg3344	5173	No	NA	6	0	0	Not-determined	Genome-fragment	NA	NA	0	1	no viral genes detected
RF10_ctg3374	6854	No	NA	11	7	0	Low-quality	Genome-fragment	11.84	HMM-based (lower-bound)	0	1
RF10_ctg3418	25059	No	NA	30	18	0	Medium-quality	Genome-fragment	55.78	AAI-based (high-confidence)	0	1
RF10_ctg3428	5966	No	NA	8	0	1	Not-determined	Genome-fragment	NA	NA	0	1.02	no viral genes detected
RF10_ctg3432	10191	No	NA	9	0	2	Not-determined	Genome-fragment	NA	NA	0	1	no viral genes detected
RF10_ctg3445	14864	No	NA	21	1	4	Low-quality	Genome-fragment	9.33	HMM-based (lower-bound)	0	1
RF10_ctg3450	5136	No	NA	6	0	1	Not-determined	Genome-fragment	NA	NA	0	1	no viral genes detected
RF10_ctg3455	51538	No	NA	55	23	0	High-quality	High-quality	100	AAI-based (high-confidence)	0	1
RF10_ctg3477	9986	No	NA	14	3	2	Low-quality	Genome-fragment	14.13	AAI-based (medium-confidence)	0	1.01
RF10_ctg3486	6922	No	NA	14	0	0	Not-determined	Genome-fragment	NA	NA	0	1	no viral genes detected
RF10_ctg3487	5745	No	NA	6	0	0	Low-quality	Genome-fragment	4.71	AAI-based (medium-confidence)	0	1	no viral genes detected
RF10_ctg3497	5399	No	NA	5	0	1	Not-determined	Genome-fragment	NA	NA	0	1	no viral genes detected
RF10_ctg3540	26884	No	NA	22	1	5	Low-quality	Genome-fragment	17.79	HMM-based (lower-bound)	0	1
RF10_ctg3542	6438	No	NA	10	1	0	Low-quality	Genome-fragment	14.27	HMM-based (lower-bound)	0	1
RF10_ctg3545	28248	No	NA	28	0	13	Not-determined	Genome-fragment	NA	NA	0	1	no viral genes detected
RF10_ctg3576	9793	No	NA	10	0	1	Not-determined	Genome-fragment	NA	NA	0	1.01	no viral genes detected
RF10_ctg3595	5179	No	NA	11	0	3	Not-determined	Genome-fragment	NA	NA	0	1.02	no viral genes detected
RF10_ctg3597	16843	No	NA	17	1	1	Low-quality	Genome-fragment	11.56	AAI-based (high-confidence)	0	1.03
RF10_ctg3598	12825	No	NA	14	0	3	Not-determined	Genome-fragment	NA	NA	0	1	no viral genes detected
RF10_ctg3600	10580	No	NA	11	0	1	Not-determined	Genome-fragment	NA	NA	0	1	no viral genes detected
RF10_ctg3603	20571	No	NA	23	0	6	Not-determined	Genome-fragment	NA	NA	0	1	no viral genes detected
RF10_ctg3614	20426	No	NA	20	0	3	Not-determined	Genome-fragment	NA	NA	0	1.01	no viral genes detected
RF10_ctg3617	11450	No	NA	10	0	4	Not-determined	Genome-fragment	NA	NA	0	1	no viral genes detected
RF10_ctg3623	9583	No	NA	9	1	0	Low-quality	Genome-fragment	6.75	AAI-based (medium-confidence)	0	1
RF10_ctg3631	5051	No	NA	6	1	1	Not-determined	Genome-fragment	NA	NA	0	1.02
RF10_ctg3651	8729	No	NA	3	0	0	Not-determined	Genome-fragment	NA	NA	0	1.01	no viral genes detected
RF10_ctg3660	7783	No	NA	11	4	0	Low-quality	Genome-fragment	16.77	AAI-based (high-confidence)	0	1
RF10_ctg3663	16576	No	NA	21	1	1	Low-quality	Genome-fragment	18.3	AAI-based (medium-confidence)	0	1
RF10_ctg3667	24015	No	NA	27	4	2	Low-quality	Genome-fragment	13.51	AAI-based (medium-confidence)	0	1
RF10_ctg3670	5558	No	NA	6	0	0	Low-quality	Genome-fragment	14.89	AAI-based (high-confidence)	0	1	no viral genes detected
RF10_ctg3679	5067	No	NA	4	1	0	Low-quality	Genome-fragment	8.16	AAI-based (high-confidence)	0	1
RF10_ctg3696	9112	No	NA	11	6	0	Low-quality	Genome-fragment	20.24	AAI-based (high-confidence)	0	1
RF10_ctg3709	8185	No	NA	3	0	0	Low-quality	Genome-fragment	10.45	AAI-based (medium-confidence)	0	1	no viral genes detected
RF10_ctg3733	5791	No	NA	4	1	0	Low-quality	Genome-fragment	1.71	HMM-based (lower-bound)	0	1
RF10_ctg3749	5641	No	NA	6	0	1	Not-determined	Genome-fragment	NA	NA	0	1	no viral genes detected
RF10_ctg3760	7048	No	NA	9	0	0	Not-determined	Genome-fragment	NA	NA	0	1	no viral genes detected
RF10_ctg3781	9751	No	NA	7	0	1	Not-determined	Genome-fragment	NA	NA	0	1	no viral genes detected
RF10_ctg3811	5975	No	NA	7	1	0	Low-quality	Genome-fragment	3.43	HMM-based (lower-bound)	0	1
RF10_ctg3813	6177	No	NA	6	0	1	Not-determined	Genome-fragment	NA	NA	0	1	no viral genes detected
RF10_ctg3826	6068	No	NA	5	0	1	Not-determined	Genome-fragment	NA	NA	0	1	no viral genes detected
RF10_ctg3843	6872	No	NA	7	0	1	Low-quality	Genome-fragment	8.66	AAI-based (medium-confidence)	0	1.02	no viral genes detected
RF10_ctg3855	47994	No	NA	73	34	1	High-quality	High-quality	98.67	AAI-based (high-confidence)	0	1
RF10_ctg3860	5081	No	NA	2	0	1	Not-determined	Genome-fragment	NA	NA	0	1	no viral genes detected
RF10_ctg3866	37189	No	NA	53	15	1	High-quality	High-quality	92.03	AAI-based (high-confidence)	0	1.01
RF10_ctg3891	6649	No	NA	13	4	1	Low-quality	Genome-fragment	10.4	AAI-based (high-confidence)	0	1
RF10_ctg3904	6925	No	NA	7	0	2	Not-determined	Genome-fragment	NA	NA	0	1	no viral genes detected
RF10_ctg3910	6097	No	NA	7	0	0	Not-determined	Genome-fragment	NA	NA	0	1	no viral genes detected
RF10_ctg3914	6625	No	NA	6	1	0	Low-quality	Genome-fragment	4.15	HMM-based (lower-bound)	0	1
RF10_ctg3920	8020	No	NA	6	6	0	Low-quality	Genome-fragment	19.33	AAI-based (high-confidence)	0	1
RF10_ctg3923	5720	No	NA	12	5	0	Low-quality	Genome-fragment	10.58	AAI-based (high-confidence)	0	1
RF10_ctg3933	6446	No	NA	7	0	2	Not-determined	Genome-fragment	NA	NA	0	1.01	no viral genes detected
RF10_ctg3934	5368	No	NA	8	0	1	Low-quality	Genome-fragment	8.4	AAI-based (medium-confidence)	0	1	no viral genes detected
RF10_ctg3956	12296	No	NA	11	0	3	Not-determined	Genome-fragment	NA	NA	0	1	no viral genes detected
RF10_ctg3972	14088	No	NA	15	0	1	Not-determined	Genome-fragment	NA	NA	0	1	no viral genes detected
RF10_ctg3990	5685	No	NA	5	0	1	Not-determined	Genome-fragment	NA	NA	0	1	no viral genes detected
RF10_ctg4006	7646	No	NA	7	0	2	Low-quality	Genome-fragment	8.71	AAI-based (medium-confidence)	0	1	no viral genes detected
RF10_ctg4010	10174	No	NA	8	0	2	Not-determined	Genome-fragment	NA	NA	0	1.01	no viral genes detected
RF10_ctg4011	5926	No	NA	4	2	0	Low-quality	Genome-fragment	9.44	AAI-based (high-confidence)	0	1
RF10_ctg4016	6316	No	NA	5	0	1	Not-determined	Genome-fragment	NA	NA	0	1.01	no viral genes detected
RF10_ctg4024	7305	No	NA	13	0	2	Not-determined	Genome-fragment	NA	NA	0	1	no viral genes detected
RF10_ctg4038	29147	No	NA	29	0	5	Not-determined	Genome-fragment	NA	NA	0	1	no viral genes detected
RF10_ctg4047	5031	No	NA	4	1	0	Low-quality	Genome-fragment	11.06	AAI-based (medium-confidence)	0	1
RF10_ctg4048	5360	No	NA	4	1	0	Low-quality	Genome-fragment	0.43	HMM-based (lower-bound)	0	1
RF10_ctg4054	7653	No	NA	7	0	3	Not-determined	Genome-fragment	NA	NA	0	1	no viral genes detected
RF10_ctg4073	7342	No	NA	9	1	0	Low-quality	Genome-fragment	9.67	AAI-based (medium-confidence)	0	1
RF10_ctg4075	5274	No	NA	6	3	0	Low-quality	Genome-fragment	11.2	AAI-based (high-confidence)	0	1
RF10_ctg4104	5379	No	NA	6	0	2	Not-determined	Genome-fragment	NA	NA	0	1	no viral genes detected
RF10_ctg4105	14199	No	NA	15	1	0	Low-quality	Genome-fragment	21.48	HMM-based (lower-bound)	0	1
RF10_ctg4124	10237	No	NA	10	0	4	Not-determined	Genome-fragment	NA	NA	0	1	no viral genes detected
RF10_ctg4128	6488	No	NA	5	0	1	Not-determined	Genome-fragment	NA	NA	0	1	no viral genes detected
RF10_ctg4133	29391	No	NA	26	0	4	Not-determined	Genome-fragment	NA	NA	0	1	no viral genes detected
RF10_ctg4153	5596	No	NA	11	5	0	Low-quality	Genome-fragment	9.15	HMM-based (lower-bound)	0	1
RF10_ctg4156	5039	No	NA	7	0	2	Not-determined	Genome-fragment	NA	NA	0	1	no viral genes detected
RF10_ctg4167	6029	No	NA	6	0	0	Low-quality	Genome-fragment	7.38	AAI-based (high-confidence)	0	1	no viral genes detected
RF10_ctg4177	6269	No	NA	4	0	2	Not-determined	Genome-fragment	NA	NA	0	1	no viral genes detected
RF10_ctg4207	5149	No	NA	6	0	0	Not-determined	Genome-fragment	NA	NA	0	1	no viral genes detected
RF10_ctg4224	8653	No	NA	15	3	0	Low-quality	Genome-fragment	19.51	AAI-based (medium-confidence)	0	1
RF10_ctg4263	6413	No	NA	9	2	0	Low-quality	Genome-fragment	16.56	AAI-based (medium-confidence)	0	1
RF10_ctg4297	17305	No	NA	18	1	3	Low-quality	Genome-fragment	1.64	HMM-based (lower-bound)	0	1
RF10_ctg4302	5787	No	NA	6	0	3	Not-determined	Genome-fragment	NA	NA	0	1	no viral genes detected
RF10_ctg4307	34954	No	NA	35	0	8	Not-determined	Genome-fragment	NA	NA	0	1	no viral genes detected
RF10_ctg4316	5377	No	NA	6	0	2	Low-quality	Genome-fragment	9.59	AAI-based (medium-confidence)	0	1	no viral genes detected
RF10_ctg4317	5152	No	NA	11	2	0	Low-quality	Genome-fragment	3.95	AAI-based (high-confidence)	0	1
RF10_ctg4327	14797	No	NA	11	0	1	Low-quality	Genome-fragment	22.19	AAI-based (medium-confidence)	0	1	no viral genes detected
RF10_ctg4333	5261	No	NA	1	0	0	Not-determined	Genome-fragment	NA	NA	0	1	no viral genes detected
RF10_ctg4336	5316	No	NA	6	0	0	Not-determined	Genome-fragment	NA	NA	0	1	no viral genes detected
RF10_ctg4340	7829	No	NA	7	0	2	Not-determined	Genome-fragment	NA	NA	0	1	no viral genes detected
RF10_ctg4342	6716	No	NA	8	0	0	Not-determined	Genome-fragment	NA	NA	0	1	no viral genes detected
RF10_ctg4358	6527	No	NA	8	0	0	Not-determined	Genome-fragment	NA	NA	0	1.01	no viral genes detected
RF10_ctg4360	23798	No	NA	29	4	1	Low-quality	Genome-fragment	8.36	AAI-based (medium-confidence)	0	1
RF10_ctg4375	7354	No	NA	6	0	1	Not-determined	Genome-fragment	NA	NA	0	1.01	no viral genes detected
RF10_ctg4377	10320	No	NA	17	0	4	Low-quality	Genome-fragment	7.06	AAI-based (medium-confidence)	0	1	no viral genes detected
RF10_ctg4390	5561	No	NA	7	0	1	Not-determined	Genome-fragment	NA	NA	0	1	no viral genes detected
RF10_ctg4393	5848	No	NA	6	1	0	Low-quality	Genome-fragment	2.08	HMM-based (lower-bound)	0	1.01
RF10_ctg4402	7007	No	NA	10	6	0	Low-quality	Genome-fragment	18.28	AAI-based (high-confidence)	0	1
RF10_ctg4408	6004	No	NA	6	4	0	Low-quality	Genome-fragment	3.34	AAI-based (high-confidence)	0	1
RF10_ctg4410	5398	No	NA	5	0	1	Not-determined	Genome-fragment	NA	NA	0	1.01	no viral genes detected
RF10_ctg4413	5663	No	NA	12	0	0	Not-determined	Genome-fragment	NA	NA	0	1	no viral genes detected
RF10_ctg4466	6496	No	NA	12	4	0	Low-quality	Genome-fragment	8.2	HMM-based (lower-bound)	0	1
RF10_ctg4467	8182	No	NA	8	0	1	Not-determined	Genome-fragment	NA	NA	0	1	no viral genes detected
RF10_ctg4481	6816	No	NA	9	5	0	Low-quality	Genome-fragment	17.33	AAI-based (medium-confidence)	0	1
RF10_ctg4485	7901	No	NA	10	1	1	Low-quality	Genome-fragment	17.42	HMM-based (lower-bound)	0	1
RF10_ctg4500	10466	No	NA	13	6	0	Low-quality	Genome-fragment	22.39	AAI-based (high-confidence)	0	1
RF10_ctg4503	5979	No	NA	7	1	1	Low-quality	Genome-fragment	9.74	AAI-based (medium-confidence)	0	1
RF10_ctg4504	10666	No	NA	10	1	1	Low-quality	Genome-fragment	11	AAI-based (medium-confidence)	0	1
RF10_ctg4517	5919	No	NA	8	0	1	Not-determined	Genome-fragment	NA	NA	0	1	no viral genes detected
RF10_ctg4573	6138	No	NA	4	0	2	Not-determined	Genome-fragment	NA	NA	0	1.04	no viral genes detected
RF10_ctg4578	13858	No	NA	13	0	4	Not-determined	Genome-fragment	NA	NA	0	1	no viral genes detected
RF10_ctg4591	6617	No	NA	5	3	0	Low-quality	Genome-fragment	7.94	AAI-based (high-confidence)	0	1
RF10_ctg4597	26242	No	NA	18	0	7	Not-determined	Genome-fragment	NA	NA	0	1	no viral genes detected
RF10_ctg4610	7815	No	NA	13	9	0	Low-quality	Genome-fragment	16.67	AAI-based (high-confidence)	0	1
RF10_ctg4622	15379	No	NA	22	0	3	Not-determined	Genome-fragment	NA	NA	0	1.02	no viral genes detected
RF10_ctg4640	8086	No	NA	19	4	0	Low-quality	Genome-fragment	12.45	AAI-based (high-confidence)	0	1
RF10_ctg4652	10507	No	NA	17	2	0	Low-quality	Genome-fragment	24.89	AAI-based (medium-confidence)	0	1
RF10_ctg4676	6403	No	NA	5	0	2	Not-determined	Genome-fragment	NA	NA	0	1	no viral genes detected
RF10_ctg4690	32797	No	NA	50	15	0	Medium-quality	Genome-fragment	86.39	AAI-based (medium-confidence)	0	1.01
RF10_ctg4695	111743	No	NA	141	33	7	High-quality	High-quality	94.36	AAI-based (medium-confidence)	0	1
RF10_ctg4702	10127	No	NA	8	1	0	Low-quality	Genome-fragment	2.98	HMM-based (lower-bound)	0	1
RF10_ctg4713	6016	No	NA	4	0	1	Not-determined	Genome-fragment	NA	NA	0	1	no viral genes detected
RF10_ctg4714	7563	No	NA	10	0	2	Not-determined	Genome-fragment	NA	NA	0	1	no viral genes detected
RF10_ctg4720	6483	No	NA	8	0	1	Not-determined	Genome-fragment	NA	NA	0	1	no viral genes detected
RF10_ctg4729	7570	No	NA	10	5	0	Low-quality	Genome-fragment	4.82	AAI-based (medium-confidence)	0	1
RF10_ctg4732	7598	No	NA	22	0	0	Low-quality	Genome-fragment	11.78	AAI-based (high-confidence)	0	1	no viral genes detected
RF10_ctg4748	8308	No	NA	8	0	4	Low-quality	Genome-fragment	4.48	AAI-based (medium-confidence)	0	1	no viral genes detected
RF10_ctg4755	6150	No	NA	4	0	0	Not-determined	Genome-fragment	NA	NA	0	1	no viral genes detected
RF10_ctg4757	5520	No	NA	5	3	0	Low-quality	Genome-fragment	11	AAI-based (high-confidence)	0	1
RF10_ctg4779	8812	No	NA	14	0	5	Not-determined	Genome-fragment	NA	NA	0	1	no viral genes detected
RF10_ctg4785	14833	No	NA	15	1	5	Low-quality	Genome-fragment	5.28	HMM-based (lower-bound)	0	1
RF10_ctg4808	26574	No	NA	30	7	1	Medium-quality	Genome-fragment	56.85	AAI-based (medium-confidence)	0	1
RF10_ctg4833	6034	No	NA	5	0	1	Not-determined	Genome-fragment	NA	NA	0	1	no viral genes detected
RF10_ctg4848	9748	No	NA	9	0	1	Low-quality	Genome-fragment	14.5	AAI-based (medium-confidence)	0	1	no viral genes detected
RF10_ctg4858	6669	No	NA	8	2	0	Low-quality	Genome-fragment	3.36	HMM-based (lower-bound)	0	1.01
RF10_ctg4862	5996	No	NA	4	0	1	Not-determined	Genome-fragment	NA	NA	0	1	no viral genes detected
RF10_ctg4863	5176	No	NA	6	0	2	Low-quality	Genome-fragment	5.2	AAI-based (medium-confidence)	0	1	no viral genes detected
RF10_ctg4865	12546	No	NA	23	7	0	Low-quality	Genome-fragment	26.8	AAI-based (high-confidence)	0	1
RF10_ctg4867	5306	No	NA	5	1	0	Low-quality	Genome-fragment	15.56	AAI-based (high-confidence)	0	1
RF10_ctg4872	25409	No	NA	23	0	6	Low-quality	Genome-fragment	23.51	AAI-based (medium-confidence)	0	1.01	no viral genes detected
RF10_ctg4882	10832	No	NA	15	1	1	Low-quality	Genome-fragment	6.86	HMM-based (lower-bound)	0	1
RF10_ctg4915	6296	No	NA	12	0	2	Not-determined	Genome-fragment	NA	NA	0	1	no viral genes detected
RF10_ctg4922	10908	No	NA	8	0	2	Low-quality	Genome-fragment	10.09	AAI-based (medium-confidence)	0	1	no viral genes detected
RF10_ctg4934	7670	No	NA	5	0	0	Not-determined	Genome-fragment	NA	NA	0	1	no viral genes detected
RF10_ctg4944	18125	No	NA	18	14	0	Low-quality	Genome-fragment	46.46	AAI-based (high-confidence)	0	1
RF10_ctg4949	7634	No	NA	9	0	4	Not-determined	Genome-fragment	NA	NA	0	1	no viral genes detected
RF10_ctg4964	16043	No	NA	17	0	0	Low-quality	Genome-fragment	39.45	AAI-based (medium-confidence)	0	1	no viral genes detected
RF10_ctg4979	5607	No	NA	10	0	0	Low-quality	Genome-fragment	15.6	AAI-based (medium-confidence)	0	1	no viral genes detected
RF10_ctg4984	18396	No	NA	23	2	0	Low-quality	Genome-fragment	45.32	AAI-based (high-confidence)	0	1
RF10_ctg4986	14398	No	NA	17	0	2	Not-determined	Genome-fragment	NA	NA	0	1	no viral genes detected
RF10_ctg4992	6923	No	NA	5	0	0	Not-determined	Genome-fragment	NA	NA	0	1.02	no viral genes detected; low-confidence DTR
RF10_ctg5004	6640	No	NA	8	0	1	Low-quality	Genome-fragment	6.73	AAI-based (medium-confidence)	0	1	no viral genes detected
RF10_ctg5042	5195	No	NA	5	0	0	Low-quality	Genome-fragment	9.79	AAI-based (medium-confidence)	0	1	no viral genes detected
RF10_ctg5068	7090	No	NA	3	1	0	Low-quality	Genome-fragment	16.88	AAI-based (medium-confidence)	0	1
RF10_ctg5069	7397	No	NA	8	0	0	Not-determined	Genome-fragment	NA	NA	0	1	no viral genes detected
RF10_ctg5078	9797	No	NA	17	0	4	Not-determined	Genome-fragment	NA	NA	0	1	no viral genes detected
RF10_ctg5092	44697	No	NA	46	1	9	Medium-quality	Genome-fragment	60.92	AAI-based (medium-confidence)	0	1
RF10_ctg5103	6173	No	NA	12	1	0	Low-quality	Genome-fragment	14.13	AAI-based (high-confidence)	0	1
RF10_ctg5105	7107	No	NA	8	0	1	Not-determined	Genome-fragment	NA	NA	0	1	no viral genes detected
RF10_ctg5107	7155	No	NA	5	0	2	Not-determined	Genome-fragment	NA	NA	0	1	no viral genes detected
RF10_ctg5108	6261	No	NA	5	1	2	Low-quality	Genome-fragment	9.47	HMM-based (lower-bound)	0	1
RF10_ctg5120	13868	No	NA	15	0	3	Not-determined	Genome-fragment	NA	NA	0	1	no viral genes detected
RF10_ctg5122	14680	No	NA	16	0	6	Low-quality	Genome-fragment	8.24	AAI-based (medium-confidence)	0	1	no viral genes detected
RF10_ctg5131	6647	No	NA	8	0	1	Not-determined	Genome-fragment	NA	NA	0	1	no viral genes detected
RF10_ctg5135	7454	No	NA	9	0	2	Not-determined	Genome-fragment	NA	NA	0	1	no viral genes detected
RF10_ctg5144	7288	No	NA	8	0	0	Low-quality	Genome-fragment	14.23	AAI-based (medium-confidence)	0	1	no viral genes detected
RF10_ctg5152	7824	No	NA	15	2	0	Low-quality	Genome-fragment	20.79	AAI-based (medium-confidence)	0	1
RF10_ctg5161	8157	No	NA	16	0	0	Low-quality	Genome-fragment	9.27	AAI-based (high-confidence)	0	1	no viral genes detected
RF10_ctg5174	5713	No	NA	9	0	1	Not-determined	Genome-fragment	NA	NA	0	1	no viral genes detected
RF10_ctg5183	6075	No	NA	6	0	1	Not-determined	Genome-fragment	NA	NA	0	1	no viral genes detected
RF10_ctg5185	6904	No	NA	8	5	0	Low-quality	Genome-fragment	17.74	AAI-based (high-confidence)	0	1
RF10_ctg5193	8062	No	NA	10	0	4	Not-determined	Genome-fragment	NA	NA	0	1	no viral genes detected
RF10_ctg5197	7912	No	NA	8	0	1	Not-determined	Genome-fragment	NA	NA	0	1	no viral genes detected
RF10_ctg5202	6712	No	NA	6	1	0	Low-quality	Genome-fragment	4.48	AAI-based (medium-confidence)	0	1
RF10_ctg5207	5186	No	NA	6	0	1	Not-determined	Genome-fragment	NA	NA	0	1	no viral genes detected
RF10_ctg5230	16576	No	NA	12	0	3	Not-determined	Genome-fragment	NA	NA	0	1	no viral genes detected
RF10_ctg5236	11418	No	NA	8	0	0	Not-determined	Genome-fragment	NA	NA	0	1	no viral genes detected
RF10_ctg5240	7145	No	NA	12	0	4	Not-determined	Genome-fragment	NA	NA	0	1	no viral genes detected
RF10_ctg5246	7674	No	NA	10	0	0	Low-quality	Genome-fragment	17.75	AAI-based (medium-confidence)	0	1	no viral genes detected
RF10_ctg5258	5535	No	NA	8	0	1	Not-determined	Genome-fragment	NA	NA	0	1	no viral genes detected
RF10_ctg5271	15030	No	NA	21	13	1	Low-quality	Genome-fragment	32.51	AAI-based (medium-confidence)	0	1
RF10_ctg5277	11745	No	NA	14	3	0	Low-quality	Genome-fragment	24.46	AAI-based (high-confidence)	0	1
RF10_ctg5280	8045	No	NA	3	0	0	Not-determined	Genome-fragment	NA	NA	0	1	no viral genes detected
RF10_ctg5295	5375	No	NA	8	0	2	Not-determined	Genome-fragment	NA	NA	0	1	no viral genes detected
RF10_ctg5310	6454	No	NA	4	0	1	Not-determined	Genome-fragment	NA	NA	0	1	no viral genes detected
RF10_ctg5321	6271	No	NA	6	1	0	Low-quality	Genome-fragment	14.63	AAI-based (high-confidence)	0	1
RF10_ctg5328	7203	No	NA	5	0	2	Not-determined	Genome-fragment	NA	NA	0	1	no viral genes detected
RF10_ctg5353	6260	No	NA	9	0	1	Not-determined	Genome-fragment	NA	NA	0	1	no viral genes detected
RF10_ctg5368	9690	No	NA	17	8	0	Low-quality	Genome-fragment	23.22	AAI-based (medium-confidence)	0	1
RF10_ctg5373	6071	No	NA	8	7	0	Low-quality	Genome-fragment	13.32	AAI-based (medium-confidence)	0	1
RF10_ctg5374	7860	No	NA	8	0	1	Low-quality	Genome-fragment	16.34	AAI-based (medium-confidence)	0	1	no viral genes detected
RF10_ctg5404	6433	No	NA	8	5	0	Low-quality	Genome-fragment	13.78	AAI-based (high-confidence)	0	1
RF10_ctg5418	44784	No	NA	48	1	9	High-quality	High-quality	100	AAI-based (medium-confidence)	0	1
RF10_ctg5428	7740	No	NA	11	1	0	Low-quality	Genome-fragment	14.89	AAI-based (medium-confidence)	0	1
RF10_ctg5433	16986	No	NA	16	0	2	Low-quality	Genome-fragment	30.68	AAI-based (high-confidence)	0	1	no viral genes detected
RF10_ctg5435	6334	No	NA	5	1	0	Low-quality	Genome-fragment	10.36	HMM-based (lower-bound)	0	1
RF10_ctg5441	5575	No	NA	4	0	1	Not-determined	Genome-fragment	NA	NA	0	1	no viral genes detected
RF10_ctg5460	15859	No	NA	15	0	4	Low-quality	Genome-fragment	11.92	AAI-based (medium-confidence)	0	1	no viral genes detected
RF10_ctg5463	8253	No	NA	7	0	3	Not-determined	Genome-fragment	NA	NA	0	1	no viral genes detected
RF10_ctg5492	14498	No	NA	25	3	0	Low-quality	Genome-fragment	27.34	AAI-based (medium-confidence)	0	1
RF10_ctg5496	5559	No	NA	7	0	2	Not-determined	Genome-fragment	NA	NA	0	1	no viral genes detected
RF10_ctg5521	15966	No	NA	23	0	6	Not-determined	Genome-fragment	NA	NA	0	1	no viral genes detected
RF10_ctg5535	5271	No	NA	6	0	0	Not-determined	Genome-fragment	NA	NA	0	1	no viral genes detected
RF10_ctg5539	5652	No	NA	6	0	2	Not-determined	Genome-fragment	NA	NA	0	1	no viral genes detected
RF10_ctg5542	10728	No	NA	13	0	2	Not-determined	Genome-fragment	NA	NA	0	1	no viral genes detected
RF10_ctg5546	5046	No	NA	8	0	0	Low-quality	Genome-fragment	13.82	AAI-based (high-confidence)	0	1	no viral genes detected
RF10_ctg5554	20935	No	NA	22	0	4	Not-determined	Genome-fragment	NA	NA	0	1	no viral genes detected
RF10_ctg5562	11651	No	NA	11	0	1	Low-quality	Genome-fragment	15.37	AAI-based (medium-confidence)	0	1	no viral genes detected
RF10_ctg5576	11177	No	NA	8	0	0	Not-determined	Genome-fragment	NA	NA	0	1	no viral genes detected
RF10_ctg5582	6950	No	NA	10	0	0	Not-determined	Genome-fragment	NA	NA	0	1	no viral genes detected
RF10_ctg5584	11131	No	NA	17	10	0	Low-quality	Genome-fragment	30.58	AAI-based (medium-confidence)	0	1
RF10_ctg5586	22256	No	NA	29	11	0	Medium-quality	Genome-fragment	58.96	AAI-based (medium-confidence)	0	1
RF10_ctg5593	5998	No	NA	5	0	0	Low-quality	Genome-fragment	6.4	AAI-based (medium-confidence)	0	1	no viral genes detected
RF10_ctg5597	27545	No	NA	26	4	0	Low-quality	Genome-fragment	17.89	AAI-based (medium-confidence)	0	1
RF10_ctg5602	21972	No	NA	20	0	6	Not-determined	Genome-fragment	NA	NA	0	1	no viral genes detected
RF10_ctg5625	8185	No	NA	13	0	2	Low-quality	Genome-fragment	18.05	AAI-based (medium-confidence)	0	1	no viral genes detected
RF10_ctg5626	5783	No	NA	6	0	3	Not-determined	Genome-fragment	NA	NA	0	1	no viral genes detected
RF10_ctg5632	6258	No	NA	5	0	1	Not-determined	Genome-fragment	NA	NA	0	1	no viral genes detected
RF10_ctg5646	5581	No	NA	6	0	1	Not-determined	Genome-fragment	NA	NA	0	1	no viral genes detected
RF10_ctg5654	25525	No	NA	25	2	0	Medium-quality	Genome-fragment	55.64	AAI-based (high-confidence)	0	1
RF10_ctg5658	5039	No	NA	7	0	3	Not-determined	Genome-fragment	NA	NA	0	1	no viral genes detected
RF10_ctg5668	18518	No	NA	15	0	2	Not-determined	Genome-fragment	NA	NA	0	1	no viral genes detected
RF10_ctg5683	7739	No	NA	8	0	3	Not-determined	Genome-fragment	NA	NA	0	1	no viral genes detected
RF10_ctg5685	6465	No	NA	5	0	1	Not-determined	Genome-fragment	NA	NA	0	1.03	no viral genes detected
RF10_ctg5688	6070	No	NA	4	0	0	Not-determined	Genome-fragment	NA	NA	0	1	no viral genes detected
RF10_ctg5723	13961	No	NA	6	0	2	Not-determined	Genome-fragment	NA	NA	0	1	no viral genes detected
RF10_ctg5741	17674	No	NA	22	9	0	Low-quality	Genome-fragment	37.69	AAI-based (high-confidence)	0	1
RF10_ctg5755	5849	No	NA	9	6	0	Low-quality	Genome-fragment	15.19	AAI-based (high-confidence)	0	1.02
RF10_ctg5763	7800	No	NA	8	2	0	Low-quality	Genome-fragment	17.37	AAI-based (medium-confidence)	0	1
RF10_ctg5785	5637	No	NA	8	0	1	Not-determined	Genome-fragment	NA	NA	0	1	no viral genes detected
RF10_ctg5804	9971	No	NA	14	6	0	Low-quality	Genome-fragment	18.18	AAI-based (high-confidence)	0	1
RF10_ctg5806	21062	No	NA	18	0	7	Not-determined	Genome-fragment	NA	NA	0	1	no viral genes detected
RF10_ctg5811	5682	No	NA	11	0	2	Not-determined	Genome-fragment	NA	NA	0	1	no viral genes detected
RF10_ctg5813	8656	No	NA	11	1	0	Low-quality	Genome-fragment	5.26	AAI-based (medium-confidence)	0	1
RF10_ctg5879	12807	No	NA	14	0	5	Low-quality	Genome-fragment	17.13	AAI-based (medium-confidence)	0	1	no viral genes detected
RF10_ctg5884	6585	No	NA	5	0	2	Low-quality	Genome-fragment	3.34	AAI-based (high-confidence)	0	1	no viral genes detected
RF10_ctg5887	8458	No	NA	11	4	0	Low-quality	Genome-fragment	21.51	AAI-based (high-confidence)	0	1
RF10_ctg5895	5980	No	NA	7	0	0	Not-determined	Genome-fragment	NA	NA	0	1	no viral genes detected
RF10_ctg5903	10765	No	NA	16	12	1	Low-quality	Genome-fragment	23.16	AAI-based (high-confidence)	0	1
RF10_ctg5921	79127	No	NA	114	7	11	Medium-quality	Genome-fragment	52	AAI-based (medium-confidence)	0	1
RF10_ctg5925	14577	No	NA	17	1	0	Low-quality	Genome-fragment	5.27	AAI-based (medium-confidence)	0	1
RF10_ctg5931	8008	No	NA	8	0	2	Low-quality	Genome-fragment	8.39	AAI-based (medium-confidence)	0	1	no viral genes detected
RF10_ctg5932	9409	No	NA	9	0	2	Not-determined	Genome-fragment	NA	NA	0	1	no viral genes detected
RF10_ctg5946	10898	No	NA	14	1	0	Low-quality	Genome-fragment	12.11	AAI-based (high-confidence)	0	1
RF10_ctg5954	5225	No	NA	9	0	1	Not-determined	Genome-fragment	NA	NA	0	1	no viral genes detected
RF10_ctg5960	10593	No	NA	6	1	0	Low-quality	Genome-fragment	8.73	AAI-based (medium-confidence)	0	1
RF10_ctg5982	6019	No	NA	5	1	1	Low-quality	Genome-fragment	3.41	HMM-based (lower-bound)	0	1
RF10_ctg5985	11745	No	NA	7	0	0	Not-determined	Genome-fragment	NA	NA	0	1	no viral genes detected
RF10_ctg5986	10177	No	NA	16	7	1	Low-quality	Genome-fragment	24.53	AAI-based (high-confidence)	0	1
RF10_ctg5998	9618	No	NA	7	0	1	Not-determined	Genome-fragment	NA	NA	0	1	no viral genes detected
RF10_ctg6012	10730	No	NA	6	2	0	Low-quality	Genome-fragment	25.79	AAI-based (medium-confidence)	0	1
RF10_ctg6039	5427	No	NA	5	0	1	Not-determined	Genome-fragment	NA	NA	0	1.03	no viral genes detected
RF10_ctg6046	8120	No	NA	13	5	0	Low-quality	Genome-fragment	12.5	AAI-based (medium-confidence)	0	1
RF10_ctg6060	10837	No	NA	11	0	3	Low-quality	Genome-fragment	25.92	AAI-based (medium-confidence)	0	1	no viral genes detected
RF10_ctg6082	14064	No	NA	10	0	1	Not-determined	Genome-fragment	NA	NA	0	1.02	no viral genes detected; low-confidence ITR
RF10_ctg6084	7627	No	NA	3	0	0	Not-determined	Genome-fragment	NA	NA	0	1	no viral genes detected
RF10_ctg6086	5197	No	NA	5	0	1	Not-determined	Genome-fragment	NA	NA	0	1	no viral genes detected
RF10_ctg6097	8515	No	NA	11	0	1	Low-quality	Genome-fragment	7.07	AAI-based (medium-confidence)	0	1	no viral genes detected
RF10_ctg6099	5767	No	NA	7	0	0	Low-quality	Genome-fragment	8.78	AAI-based (medium-confidence)	0	1	no viral genes detected
RF10_ctg6104	20486	No	NA	25	0	7	Low-quality	Genome-fragment	35.24	AAI-based (medium-confidence)	0	1	no viral genes detected
RF10_ctg6118	7961	No	NA	7	0	1	Not-determined	Genome-fragment	NA	NA	0	1	no viral genes detected
RF10_ctg6129	6188	No	NA	9	1	0	Low-quality	Genome-fragment	6.79	AAI-based (medium-confidence)	0	1
RF10_ctg6144	5082	No	NA	2	0	0	Low-quality	Genome-fragment	4.93	AAI-based (medium-confidence)	0	1	no viral genes detected
RF10_ctg6145	29455	No	NA	27	0	11	Not-determined	Genome-fragment	NA	NA	0	1.01	no viral genes detected
RF10_ctg6151	21303	No	NA	20	6	1	Low-quality	Genome-fragment	45.47	AAI-based (high-confidence)	0	1
RF10_ctg6154	5148	No	NA	6	0	0	Not-determined	Genome-fragment	NA	NA	0	1	no viral genes detected
RF10_ctg6176	5208	No	NA	7	0	0	Not-determined	Genome-fragment	NA	NA	0	1	no viral genes detected
RF10_ctg6182	5505	No	NA	3	0	0	Low-quality	Genome-fragment	14.12	AAI-based (medium-confidence)	0	1	no viral genes detected
RF10_ctg6191	10905	No	NA	14	0	1	Not-determined	Genome-fragment	NA	NA	0	1	no viral genes detected
RF10_ctg6194	10993	No	NA	13	2	0	Low-quality	Genome-fragment	3.86	AAI-based (medium-confidence)	0	1.01
RF10_ctg6200	5477	No	NA	5	0	2	Not-determined	Genome-fragment	NA	NA	0	1	no viral genes detected
RF10_ctg6202	8042	No	NA	6	0	0	Not-determined	Genome-fragment	NA	NA	0	1	no viral genes detected
RF10_ctg6205	8853	No	NA	12	0	1	Not-determined	Genome-fragment	NA	NA	0	1	no viral genes detected
RF10_ctg6207	12776	No	NA	17	0	3	Not-determined	Genome-fragment	NA	NA	0	1	no viral genes detected
RF10_ctg6215	6187	No	NA	8	0	1	Low-quality	Genome-fragment	2.87	AAI-based (high-confidence)	0	1	no viral genes detected
RF10_ctg6224	10754	No	NA	7	3	0	Low-quality	Genome-fragment	30.55	AAI-based (medium-confidence)	0	1
RF10_ctg6229	5395	No	NA	5	0	1	Not-determined	Genome-fragment	NA	NA	0	1	no viral genes detected
RF10_ctg6234	5610	No	NA	5	0	1	Not-determined	Genome-fragment	NA	NA	0	1	no viral genes detected
RF10_ctg6245	5558	No	NA	10	2	1	Low-quality	Genome-fragment	11.54	AAI-based (medium-confidence)	0	1
RF10_ctg6267	5335	No	NA	4	0	1	Not-determined	Genome-fragment	NA	NA	0	1	no viral genes detected
RF10_ctg6286	7436	No	NA	6	0	1	Not-determined	Genome-fragment	NA	NA	0	1	no viral genes detected
RF10_ctg6301	11869	No	NA	21	0	1	Not-determined	Genome-fragment	NA	NA	0	1	no viral genes detected
RF10_ctg6306	10283	No	NA	13	0	5	Not-determined	Genome-fragment	NA	NA	0	1	no viral genes detected
RF10_ctg6323	13740	No	NA	12	0	4	Not-determined	Genome-fragment	NA	NA	0	1	no viral genes detected
RF10_ctg6391	19026	No	NA	21	0	3	Not-determined	Genome-fragment	NA	NA	0	1	no viral genes detected
RF10_ctg6402	10989	No	NA	6	0	2	Low-quality	Genome-fragment	26.26	AAI-based (medium-confidence)	0	1	no viral genes detected
RF10_ctg6409	6306	No	NA	10	0	1	Not-determined	Genome-fragment	NA	NA	0	1	no viral genes detected
RF10_ctg6425	8814	No	NA	11	0	2	Not-determined	Genome-fragment	NA	NA	0	1	no viral genes detected
RF10_ctg6427	5099	No	NA	4	4	0	Low-quality	Genome-fragment	11.91	AAI-based (high-confidence)	0	1
RF10_ctg6435	9288	No	NA	12	0	2	Not-determined	Genome-fragment	NA	NA	0	1	no viral genes detected
RF10_ctg6442	7393	No	NA	16	4	0	Low-quality	Genome-fragment	17.27	AAI-based (high-confidence)	0	1
RF10_ctg6455	5553	No	NA	7	0	1	Not-determined	Genome-fragment	NA	NA	0	1	no viral genes detected
RF10_ctg6486	5341	No	NA	4	0	1	Not-determined	Genome-fragment	NA	NA	0	1	no viral genes detected
RF10_ctg6513	9713	No	NA	11	0	4	Not-determined	Genome-fragment	NA	NA	0	1	no viral genes detected
RF10_ctg6523	10595	No	NA	11	0	0	Not-determined	Genome-fragment	NA	NA	0	1.03	no viral genes detected
RF10_ctg6539	11569	No	NA	17	2	0	Low-quality	Genome-fragment	23	AAI-based (medium-confidence)	0	1
RF10_ctg6544	7464	No	NA	7	2	0	Low-quality	Genome-fragment	21.2	AAI-based (medium-confidence)	0	1
RF10_ctg6551	6143	No	NA	9	0	0	Low-quality	Genome-fragment	10.26	AAI-based (high-confidence)	0	1	no viral genes detected
RF10_ctg6556	6201	No	NA	7	6	0	Low-quality	Genome-fragment	13.45	AAI-based (high-confidence)	0	1
RF10_ctg6562	5007	No	NA	7	0	0	Low-quality	Genome-fragment	3.93	AAI-based (medium-confidence)	0	1	no viral genes detected
RF10_ctg6570	7158	No	NA	8	2	0	Low-quality	Genome-fragment	26.17	AAI-based (medium-confidence)	0	1
RF10_ctg6573	5104	No	NA	6	0	0	Not-determined	Genome-fragment	NA	NA	0	1	no viral genes detected
RF10_ctg6581	7567	No	NA	6	0	1	Not-determined	Genome-fragment	NA	NA	0	1	no viral genes detected
RF10_ctg6595	7735	No	NA	10	0	2	Not-determined	Genome-fragment	NA	NA	0	1	no viral genes detected
RF10_ctg6607	6472	No	NA	13	1	0	Low-quality	Genome-fragment	4.12	HMM-based (lower-bound)	0	1
RF10_ctg6608	9769	No	NA	22	5	0	Low-quality	Genome-fragment	23.42	AAI-based (high-confidence)	0	1
RF10_ctg6618	6339	No	NA	10	0	5	Not-determined	Genome-fragment	NA	NA	0	1	no viral genes detected
RF10_ctg6631	5903	No	NA	7	1	0	Low-quality	Genome-fragment	3.92	HMM-based (lower-bound)	0	1
RF10_ctg6632	12213	No	NA	16	6	0	Low-quality	Genome-fragment	24.45	AAI-based (high-confidence)	0	1
RF10_ctg6646	9675	No	NA	9	0	0	Low-quality	Genome-fragment	14.49	AAI-based (medium-confidence)	0	1	no viral genes detected
RF10_ctg6665	5609	No	NA	9	0	0	Low-quality	Genome-fragment	6.81	AAI-based (medium-confidence)	0	1	no viral genes detected
RF10_ctg6669	7468	No	NA	5	0	2	Not-determined	Genome-fragment	NA	NA	0	1	no viral genes detected
RF10_ctg6686	13388	No	NA	11	0	2	Not-determined	Genome-fragment	NA	NA	0	1	no viral genes detected
RF10_ctg6701	6719	No	NA	6	0	1	Not-determined	Genome-fragment	NA	NA	0	1	no viral genes detected
RF10_ctg6704	6744	No	NA	5	0	2	Not-determined	Genome-fragment	NA	NA	0	1	no viral genes detected
RF10_ctg6729	20046	No	NA	19	0	1	Low-quality	Genome-fragment	27.16	AAI-based (medium-confidence)	0	1	no viral genes detected
RF10_ctg6772	10886	No	NA	9	8	0	Low-quality	Genome-fragment	32.13	AAI-based (high-confidence)	0	1
RF10_ctg6779	5838	No	NA	5	0	1	Not-determined	Genome-fragment	NA	NA	0	1	no viral genes detected
RF10_ctg6792	8143	No	NA	10	5	0	Low-quality	Genome-fragment	25.88	AAI-based (high-confidence)	0	1
RF10_ctg6795	6265	No	NA	4	0	2	Not-determined	Genome-fragment	NA	NA	0	1	no viral genes detected
RF10_ctg6800	9547	No	NA	6	0	1	Not-determined	Genome-fragment	NA	NA	0	1	no viral genes detected
RF10_ctg6820	8844	No	NA	7	5	0	Low-quality	Genome-fragment	26.11	AAI-based (high-confidence)	0	1
RF10_ctg6822	7525	No	NA	4	0	0	Not-determined	Genome-fragment	NA	NA	0	1	no viral genes detected
RF10_ctg6827	8326	No	NA	7	0	2	Not-determined	Genome-fragment	NA	NA	0	1	no viral genes detected
RF10_ctg6849	11382	No	NA	15	7	0	Low-quality	Genome-fragment	24.7	AAI-based (high-confidence)	0	1
RF10_ctg6851	5335	No	NA	11	6	0	Low-quality	Genome-fragment	8.22	AAI-based (high-confidence)	0	1
RF10_ctg6852	5058	No	NA	3	1	0	Low-quality	Genome-fragment	2.82	HMM-based (lower-bound)	0	1
RF10_ctg6855	26540	No	NA	35	0	14	Not-determined	Genome-fragment	NA	NA	0	1	no viral genes detected
RF10_ctg6862	16058	No	NA	32	0	0	Not-determined	Genome-fragment	NA	NA	0	1	no viral genes detected
RF10_ctg6868	5212	No	NA	4	0	0	Low-quality	Genome-fragment	3.24	AAI-based (high-confidence)	0	1	no viral genes detected
RF10_ctg6870	16047	No	NA	21	16	0	Low-quality	Genome-fragment	35.58	AAI-based (high-confidence)	0	1
RF10_ctg6889	6857	No	NA	4	0	1	Not-determined	Genome-fragment	NA	NA	0	1	no viral genes detected
RF10_ctg6890	20218	No	NA	32	4	2	Low-quality	Genome-fragment	40.96	AAI-based (high-confidence)	0	1
RF10_ctg6902	5178	No	NA	6	0	3	Not-determined	Genome-fragment	NA	NA	0	1	no viral genes detected
RF10_ctg6903	12787	No	NA	28	2	0	Low-quality	Genome-fragment	29.84	AAI-based (high-confidence)	0	1
RF10_ctg6906	6060	No	NA	5	0	1	Not-determined	Genome-fragment	NA	NA	0	1	no viral genes detected
RF10_ctg6921	7663	No	NA	10	0	1	Not-determined	Genome-fragment	NA	NA	0	1.09	no viral genes detected; low-confidence DTR
RF10_ctg6929	8418	No	NA	11	0	3	Low-quality	Genome-fragment	8.78	AAI-based (high-confidence)	0	1	no viral genes detected
RF10_ctg6930	5807	No	NA	7	0	2	Not-determined	Genome-fragment	NA	NA	0	1	no viral genes detected
RF10_ctg6933	8357	No	NA	10	1	1	Low-quality	Genome-fragment	27.55	AAI-based (medium-confidence)	0	1
RF10_ctg6937	5695	No	NA	11	7	0	Low-quality	Genome-fragment	12.46	AAI-based (medium-confidence)	0	1
RF10_ctg6949	5797	No	NA	6	0	2	Low-quality	Genome-fragment	13.57	AAI-based (medium-confidence)	0	1	no viral genes detected
RF10_ctg6964	14134	No	NA	17	10	0	Low-quality	Genome-fragment	33.01	AAI-based (high-confidence)	0	1
RF10_ctg6965	19928	No	NA	20	0	5	Low-quality	Genome-fragment	23.49	AAI-based (medium-confidence)	0	1	no viral genes detected
RF10_ctg6972	14372	No	NA	11	0	2	Low-quality	Genome-fragment	15.97	AAI-based (medium-confidence)	0	1	no viral genes detected
RF10_ctg6973	7565	No	NA	4	0	1	Not-determined	Genome-fragment	NA	NA	0	1	no viral genes detected
RF10_ctg6976	5981	No	NA	8	3	0	Low-quality	Genome-fragment	13.24	AAI-based (high-confidence)	0	1
RF10_ctg6993	6591	No	NA	6	0	0	Low-quality	Genome-fragment	7.2	AAI-based (medium-confidence)	0	1	no viral genes detected
RF10_ctg6994	15880	No	NA	16	0	3	Not-determined	Genome-fragment	NA	NA	0	1	no viral genes detected
RF10_ctg7025	9507	No	NA	8	0	3	Not-determined	Genome-fragment	NA	NA	0	1	no viral genes detected
RF10_ctg7045	8082	No	NA	12	9	0	Low-quality	Genome-fragment	17.34	AAI-based (medium-confidence)	0	1
RF10_ctg7047	6061	No	NA	11	1	0	Low-quality	Genome-fragment	46.94	AAI-based (high-confidence)	0	1
RF10_ctg7060	80796	No	NA	89	2	12	Medium-quality	Genome-fragment	58.74	HMM-based (lower-bound)	0	1.01
RF10_ctg7062	22793	No	NA	21	2	1	Low-quality	Genome-fragment	8.01	AAI-based (medium-confidence)	0	1
RF10_ctg7072	5492	No	NA	8	0	0	Low-quality	Genome-fragment	11.24	AAI-based (medium-confidence)	0	1	no viral genes detected
RF10_ctg7096	13085	No	NA	12	0	4	Not-determined	Genome-fragment	NA	NA	0	1	no viral genes detected
RF10_ctg7107	6272	No	NA	6	0	1	Not-determined	Genome-fragment	NA	NA	0	1	no viral genes detected
RF10_ctg7117	6006	No	NA	9	2	0	Low-quality	Genome-fragment	11.08	AAI-based (high-confidence)	0	1
RF10_ctg7121	6239	No	NA	7	0	1	Not-determined	Genome-fragment	NA	NA	0	1	no viral genes detected
RF10_ctg7122	11509	No	NA	17	0	0	Not-determined	Genome-fragment	NA	NA	0	1	no viral genes detected
RF10_ctg7123	9944	No	NA	24	3	0	Low-quality	Genome-fragment	15.4	AAI-based (medium-confidence)	0	1
RF10_ctg7142	7494	No	NA	7	4	0	Low-quality	Genome-fragment	16.09	AAI-based (high-confidence)	0	1
RF10_ctg7151	5224	No	NA	7	0	1	Not-determined	Genome-fragment	NA	NA	0	1	no viral genes detected
RF10_ctg7154	8427	No	NA	8	0	3	Not-determined	Genome-fragment	NA	NA	0	1	no viral genes detected
RF10_ctg7159	14462	No	NA	5	0	0	Not-determined	Genome-fragment	NA	NA	0	1	no viral genes detected
RF10_ctg7161	5228	No	NA	7	0	1	Not-determined	Genome-fragment	NA	NA	0	1	no viral genes detected
RF10_ctg7171	7105	No	NA	6	0	3	Not-determined	Genome-fragment	NA	NA	0	1	no viral genes detected
RF10_ctg7177	5016	No	NA	6	0	1	Not-determined	Genome-fragment	NA	NA	0	1.02	no viral genes detected
RF10_ctg7180	5363	No	NA	5	0	1	Not-determined	Genome-fragment	NA	NA	0	1.01	no viral genes detected
RF10_ctg7197	8125	No	NA	8	0	1	Not-determined	Genome-fragment	NA	NA	0	1	no viral genes detected
RF10_ctg7199	8566	No	NA	4	0	1	Not-determined	Genome-fragment	NA	NA	0	1	no viral genes detected
RF10_ctg7200	5337	No	NA	4	0	0	Not-determined	Genome-fragment	NA	NA	0	1	no viral genes detected
RF10_ctg7204	7451	No	NA	6	0	2	Not-determined	Genome-fragment	NA	NA	0	1.02	no viral genes detected
RF10_ctg7211	16344	No	NA	15	2	0	Low-quality	Genome-fragment	17.11	AAI-based (high-confidence)	0	1
RF10_ctg7212	10009	No	NA	13	0	3	Not-determined	Genome-fragment	NA	NA	0	1	no viral genes detected
RF10_ctg7215	8508	No	NA	9	0	1	Not-determined	Genome-fragment	NA	NA	0	1	no viral genes detected
RF10_ctg7221	6319	No	NA	4	0	1	Not-determined	Genome-fragment	NA	NA	0	1	no viral genes detected
RF10_ctg7226	7317	No	NA	8	0	1	Low-quality	Genome-fragment	9.97	AAI-based (high-confidence)	0	1	no viral genes detected
RF10_ctg7227	6960	No	NA	12	10	0	Low-quality	Genome-fragment	17.44	AAI-based (medium-confidence)	0	1
RF10_ctg7228	13280	No	NA	23	1	4	Low-quality	Genome-fragment	35.71	AAI-based (medium-confidence)	0	1
RF10_ctg7240	10509	No	NA	12	9	0	Low-quality	Genome-fragment	22.71	AAI-based (high-confidence)	0	1
RF10_ctg7246	22750	No	NA	23	1	4	Low-quality	Genome-fragment	32.24	HMM-based (lower-bound)	0	1.01
RF10_ctg7250	9922	No	NA	12	4	0	Low-quality	Genome-fragment	5.8	AAI-based (medium-confidence)	0	1
RF10_ctg7259	5566	No	NA	8	3	0	Low-quality	Genome-fragment	9.12	AAI-based (high-confidence)	0	1
RF10_ctg7264	7004	No	NA	5	0	1	Not-determined	Genome-fragment	NA	NA	0	1.01	no viral genes detected
RF10_ctg7268	7983	No	NA	9	0	1	Not-determined	Genome-fragment	NA	NA	0	1	no viral genes detected
RF10_ctg7271	16508	No	NA	17	1	3	Low-quality	Genome-fragment	10.09	HMM-based (lower-bound)	0	1
RF10_ctg7272	9997	No	NA	10	0	1	Low-quality	Genome-fragment	9.85	AAI-based (medium-confidence)	0	1	no viral genes detected
RF10_ctg7277	16449	No	NA	19	17	0	Medium-quality	Genome-fragment	51.24	AAI-based (high-confidence)	0	1
RF10_ctg7305	31156	No	NA	24	0	8	Not-determined	Genome-fragment	NA	NA	0	1	no viral genes detected
RF10_ctg7315	6193	No	NA	6	0	0	Not-determined	Genome-fragment	NA	NA	0	1	no viral genes detected
RF10_ctg7337	10836	No	NA	10	0	2	Not-determined	Genome-fragment	NA	NA	0	1.01	no viral genes detected
RF10_ctg7353	6378	No	NA	12	3	1	Low-quality	Genome-fragment	19.85	AAI-based (high-confidence)	0	1
RF10_ctg7358	23227	No	NA	24	3	1	Low-quality	Genome-fragment	8.16	AAI-based (medium-confidence)	0	1
RF10_ctg7365	23148	No	NA	25	4	0	Low-quality	Genome-fragment	45.69	AAI-based (high-confidence)	0	1
RF10_ctg7381	16911	No	NA	30	17	0	Low-quality	Genome-fragment	41.39	AAI-based (high-confidence)	0	1.01
RF10_ctg7412	8374	No	NA	5	0	1	Not-determined	Genome-fragment	NA	NA	0	1	no viral genes detected
RF10_ctg7416	7895	No	NA	6	0	0	Not-determined	Genome-fragment	NA	NA	0	1	no viral genes detected
RF10_ctg7418	10155	No	NA	8	4	2	Low-quality	Genome-fragment	23.58	AAI-based (medium-confidence)	0	1
RF10_ctg7425	5556	No	NA	7	1	1	Low-quality	Genome-fragment	2.41	HMM-based (lower-bound)	0	1
RF10_ctg7445	21997	No	NA	29	14	0	Medium-quality	Genome-fragment	57.31	AAI-based (high-confidence)	0	1
RF10_ctg7476	34708	No	NA	25	1	8	Low-quality	Genome-fragment	9.51	HMM-based (lower-bound)	0	1
RF10_ctg7477	26567	No	NA	36	21	1	Medium-quality	Genome-fragment	56.42	AAI-based (high-confidence)	0	1
RF10_ctg7489	5234	No	NA	7	0	2	Not-determined	Genome-fragment	NA	NA	0	1	no viral genes detected
RF10_ctg7497	15286	No	NA	15	0	2	Low-quality	Genome-fragment	14.14	AAI-based (medium-confidence)	0	1	no viral genes detected
RF10_ctg7505	6385	No	NA	7	5	0	Low-quality	Genome-fragment	13.98	AAI-based (high-confidence)	0	1
RF10_ctg7513	5813	No	NA	3	1	0	Low-quality	Genome-fragment	1.71	HMM-based (lower-bound)	0	1
RF10_ctg7516	6126	No	NA	7	0	1	Not-determined	Genome-fragment	NA	NA	0	1	no viral genes detected
RF10_ctg7517	6603	No	NA	5	0	2	Not-determined	Genome-fragment	NA	NA	0	1	no viral genes detected
RF10_ctg7527	16234	No	NA	23	3	3	Low-quality	Genome-fragment	33.82	AAI-based (medium-confidence)	0	1
RF10_ctg7532	6414	No	NA	13	1	1	Low-quality	Genome-fragment	9.99	HMM-based (lower-bound)	0	1
RF10_ctg7537	14954	No	NA	22	7	1	Low-quality	Genome-fragment	30.89	AAI-based (high-confidence)	0	1
RF10_ctg7542	19259	No	NA	25	9	2	Medium-quality	Genome-fragment	55.3	AAI-based (high-confidence)	0	1
RF10_ctg7549	6112	No	NA	6	0	1	Not-determined	Genome-fragment	NA	NA	0	1	no viral genes detected
RF10_ctg7562	6287	No	NA	5	0	2	Not-determined	Genome-fragment	NA	NA	0	1	no viral genes detected
RF10_ctg7571	15238	No	NA	18	6	0	Low-quality	Genome-fragment	32.3	AAI-based (high-confidence)	0	1
RF10_ctg7573	29724	No	NA	25	6	0	Low-quality	Genome-fragment	15.79	AAI-based (medium-confidence)	0	1
RF10_ctg7580	6233	No	NA	6	0	1	Not-determined	Genome-fragment	NA	NA	0	1	no viral genes detected
RF10_ctg7583	8913	No	NA	13	9	0	Low-quality	Genome-fragment	5.49	AAI-based (medium-confidence)	0	1
RF10_ctg7589	8558	No	NA	11	0	5	Not-determined	Genome-fragment	NA	NA	0	1	no viral genes detected
RF10_ctg7594	5332	No	NA	6	0	0	Low-quality	Genome-fragment	17.15	AAI-based (high-confidence)	0	1	no viral genes detected
RF10_ctg7602	7627	No	NA	9	0	2	Not-determined	Genome-fragment	NA	NA	0	1	no viral genes detected
RF10_ctg7615	21614	No	NA	30	1	4	Low-quality	Genome-fragment	32.7	HMM-based (lower-bound)	0	1
RF10_ctg7632	13869	No	NA	18	9	0	Low-quality	Genome-fragment	36.9	AAI-based (high-confidence)	0	1
RF10_ctg7636	40420	No	NA	52	1	8	Low-quality	Genome-fragment	36.23	AAI-based (medium-confidence)	0	1
RF10_ctg7650	25050	No	NA	29	0	8	Low-quality	Genome-fragment	45.27	AAI-based (medium-confidence)	0	1	no viral genes detected
RF10_ctg7682	7383	No	NA	10	0	1	Not-determined	Genome-fragment	NA	NA	0	1	no viral genes detected
RF10_ctg7683	6671	No	NA	6	0	0	Not-determined	Genome-fragment	NA	NA	0	1	no viral genes detected
RF10_ctg7688	5167	No	NA	7	1	0	Low-quality	Genome-fragment	3.05	HMM-based (lower-bound)	0	1
RF10_ctg7702	5060	No	NA	5	1	0	Low-quality	Genome-fragment	14.18	AAI-based (high-confidence)	0	1
RF10_ctg7722	5462	No	NA	8	0	0	Low-quality	Genome-fragment	12.38	AAI-based (high-confidence)	0	1	no viral genes detected
RF10_ctg7732	6394	No	NA	8	0	0	Low-quality	Genome-fragment	9.42	AAI-based (medium-confidence)	0	1	no viral genes detected
RF10_ctg7733	22787	No	NA	30	9	0	Medium-quality	Genome-fragment	54.38	AAI-based (medium-confidence)	0	1
RF10_ctg7734	5464	No	NA	9	2	0	Low-quality	Genome-fragment	4.73	HMM-based (lower-bound)	0	1
RF10_ctg7748	50970	No	NA	46	0	13	Not-determined	Genome-fragment	NA	NA	0	1	no viral genes detected
RF10_ctg7752	7607	No	NA	10	0	1	Not-determined	Genome-fragment	NA	NA	0	1	no viral genes detected
RF10_ctg7755	5685	No	NA	8	3	0	Low-quality	Genome-fragment	13.73	AAI-based (medium-confidence)	0	1
RF10_ctg7761	5358	No	NA	7	0	1	Not-determined	Genome-fragment	NA	NA	0	1	no viral genes detected
RF10_ctg7762	6684	No	NA	4	0	0	Not-determined	Genome-fragment	NA	NA	0	1	no viral genes detected
RF10_ctg7774	5249	No	NA	3	0	0	Not-determined	Genome-fragment	NA	NA	0	1	no viral genes detected
RF10_ctg7792	5417	No	NA	10	0	1	Low-quality	Genome-fragment	4.13	AAI-based (high-confidence)	0	1	no viral genes detected
RF10_ctg7793	9445	No	NA	8	0	0	Not-determined	Genome-fragment	NA	NA	0	1	no viral genes detected
RF10_ctg7798	7568	No	NA	10	2	0	Low-quality	Genome-fragment	16.56	AAI-based (medium-confidence)	0	1
RF10_ctg7808	7073	No	NA	7	0	0	Not-determined	Genome-fragment	NA	NA	0	1	no viral genes detected
RF10_ctg7813	28693	No	NA	42	18	2	Medium-quality	Genome-fragment	81.5	AAI-based (high-confidence)	0	1
RF10_ctg7827	14174	No	NA	15	0	5	Not-determined	Genome-fragment	NA	NA	0	1	no viral genes detected
RF10_ctg7830	7530	No	NA	8	0	1	Low-quality	Genome-fragment	7.94	AAI-based (medium-confidence)	0	1	no viral genes detected
RF10_ctg7846	6286	No	NA	8	0	1	Not-determined	Genome-fragment	NA	NA	0	1	no viral genes detected
RF10_ctg7850	9725	No	NA	17	0	0	Not-determined	Genome-fragment	NA	NA	0	1	no viral genes detected
RF10_ctg7852	5419	No	NA	7	0	2	Low-quality	Genome-fragment	6.4	AAI-based (medium-confidence)	0	1	no viral genes detected
RF10_ctg7856	28695	No	NA	32	14	1	Medium-quality	Genome-fragment	61.2	AAI-based (high-confidence)	0	1
RF10_ctg7868	51967	No	NA	73	13	5	Medium-quality	Genome-fragment	80.32	AAI-based (high-confidence)	0	1
RF10_ctg7883	13196	No	NA	18	8	0	Low-quality	Genome-fragment	38.13	AAI-based (high-confidence)	0	1
RF10_ctg7907	15400	No	NA	13	0	0	Low-quality	Genome-fragment	6.77	AAI-based (medium-confidence)	0	1	no viral genes detected
RF10_ctg7923	5426	No	NA	6	2	0	Low-quality	Genome-fragment	11.52	AAI-based (high-confidence)	0	1
RF10_ctg7956	7621	No	NA	12	6	0	Low-quality	Genome-fragment	18.09	AAI-based (medium-confidence)	0	1
RF10_ctg7976	6860	No	NA	9	0	3	Not-determined	Genome-fragment	NA	NA	0	1	no viral genes detected
RF10_ctg7982	37586	No	NA	38	1	12	Low-quality	Genome-fragment	21.26	HMM-based (lower-bound)	0	1
RF10_ctg7994	8241	No	NA	6	0	3	Low-quality	Genome-fragment	5.6	AAI-based (medium-confidence)	0	1	no viral genes detected
RF10_ctg8004	10939	No	NA	13	0	1	Not-determined	Genome-fragment	NA	NA	0	1	no viral genes detected
RF10_ctg8007	5421	No	NA	7	0	1	Low-quality	Genome-fragment	11.64	AAI-based (medium-confidence)	0	1	no viral genes detected
RF10_ctg8013	10940	No	NA	11	0	2	Not-determined	Genome-fragment	NA	NA	0	1	no viral genes detected
RF10_ctg8029	5458	No	NA	4	0	1	Not-determined	Genome-fragment	NA	NA	0	1	no viral genes detected
RF10_ctg8053	7404	No	NA	13	0	0	Low-quality	Genome-fragment	16.54	AAI-based (medium-confidence)	0	1	no viral genes detected
RF10_ctg8062	15161	No	NA	13	0	2	Low-quality	Genome-fragment	20.72	AAI-based (medium-confidence)	0	1	no viral genes detected
RF10_ctg8086	12164	No	NA	16	2	2	Low-quality	Genome-fragment	21.43	AAI-based (medium-confidence)	0	1
RF10_ctg8095	6464	No	NA	4	1	0	Low-quality	Genome-fragment	4.72	AAI-based (high-confidence)	0	1
RF10_ctg8103	5139	No	NA	7	0	0	Not-determined	Genome-fragment	NA	NA	0	1	no viral genes detected
RF10_ctg8119	14151	No	NA	16	0	5	Not-determined	Genome-fragment	NA	NA	0	1.01	no viral genes detected
RF10_ctg8121	7704	No	NA	9	0	4	Not-determined	Genome-fragment	NA	NA	0	1	no viral genes detected
RF10_ctg8128	5263	No	NA	7	0	2	Not-determined	Genome-fragment	NA	NA	0	1	no viral genes detected
RF10_ctg8158	5357	No	NA	7	1	0	Low-quality	Genome-fragment	11.47	AAI-based (high-confidence)	0	1
RF10_ctg8169	6318	No	NA	8	0	0	Not-determined	Genome-fragment	NA	NA	0	1	no viral genes detected
RF10_ctg8180	6743	No	NA	4	1	0	Low-quality	Genome-fragment	7.68	AAI-based (high-confidence)	0	1
RF10_ctg8194	6278	No	NA	7	0	0	Not-determined	Genome-fragment	NA	NA	0	1.01	no viral genes detected
RF10_ctg8213	5042	No	NA	9	1	0	Low-quality	Genome-fragment	7.9	HMM-based (lower-bound)	0	1
RF10_ctg8217	5887	No	NA	6	0	0	Not-determined	Genome-fragment	NA	NA	0	1	no viral genes detected
RF10_ctg8221	5645	No	NA	6	2	0	Low-quality	Genome-fragment	13.48	AAI-based (high-confidence)	0	1
RF10_ctg8224	5630	No	NA	2	0	1	Not-determined	Genome-fragment	NA	NA	0	1	no viral genes detected
RF10_ctg8229	5237	No	NA	8	1	0	Low-quality	Genome-fragment	3.28	HMM-based (lower-bound)	0	1
RF10_ctg8232	11278	No	NA	9	1	0	Low-quality	Genome-fragment	8.44	AAI-based (medium-confidence)	0	1
RF10_ctg8239	14313	No	NA	17	0	2	Not-determined	Genome-fragment	NA	NA	0	1	no viral genes detected
RF10_ctg8263	8371	No	NA	6	0	3	Not-determined	Genome-fragment	NA	NA	0	1	no viral genes detected
RF10_ctg8271	5911	No	NA	6	0	1	Low-quality	Genome-fragment	6.16	AAI-based (medium-confidence)	0	1	no viral genes detected
RF10_ctg8276	6295	No	NA	4	0	0	Not-determined	Genome-fragment	NA	NA	0	1	no viral genes detected
RF10_ctg8278	5368	No	NA	9	3	0	Low-quality	Genome-fragment	6.98	HMM-based (lower-bound)	0	1
RF10_ctg8280	6284	No	NA	5	0	2	Not-determined	Genome-fragment	NA	NA	0	1.01	no viral genes detected
RF10_ctg8282	7306	No	NA	9	0	3	Not-determined	Genome-fragment	NA	NA	0	1.01	no viral genes detected
RF10_ctg8285	7282	No	NA	5	0	2	Not-determined	Genome-fragment	NA	NA	0	1	no viral genes detected
RF10_ctg8286	44255	No	NA	44	2	6	Medium-quality	Genome-fragment	57.63	HMM-based (lower-bound)	0	1
RF10_ctg8292	8773	No	NA	10	0	1	Low-quality	Genome-fragment	13.05	AAI-based (medium-confidence)	0	1	no viral genes detected
RF10_ctg8293	10924	No	NA	21	1	1	Low-quality	Genome-fragment	6.04	HMM-based (lower-bound)	0	1
RF10_ctg8298	9192	No	NA	11	2	0	Low-quality	Genome-fragment	16.75	AAI-based (medium-confidence)	0	1
RF10_ctg8300	7539	No	NA	8	0	2	Not-determined	Genome-fragment	NA	NA	0	1	no viral genes detected
RF10_ctg8320	6812	No	NA	6	0	0	Not-determined	Genome-fragment	NA	NA	0	1	no viral genes detected
RF10_ctg8328	5946	No	NA	5	0	0	Not-determined	Genome-fragment	NA	NA	0	1	no viral genes detected
RF10_ctg8333	15474	No	NA	19	0	3	Not-determined	Genome-fragment	NA	NA	0	1	no viral genes detected
RF10_ctg8342	26959	No	NA	30	1	5	Low-quality	Genome-fragment	15.07	HMM-based (lower-bound)	0	1
RF10_ctg8347	5970	No	NA	6	0	1	Low-quality	Genome-fragment	20.69	AAI-based (medium-confidence)	0	1	no viral genes detected
RF10_ctg8369	38724	No	NA	35	1	17	Low-quality	Genome-fragment	24.44	HMM-based (lower-bound)	0	1
RF10_ctg8374	6183	No	NA	6	0	3	Not-determined	Genome-fragment	NA	NA	0	1	no viral genes detected
RF10_ctg8393	5728	No	NA	10	2	0	Low-quality	Genome-fragment	14.44	AAI-based (high-confidence)	0	1
RF10_ctg8406	7042	No	NA	9	1	0	High-quality	High-quality	100	HMM-based (lower-bound)	0	1
RF10_ctg8413	12869	No	NA	13	1	2	Low-quality	Genome-fragment	6.31	HMM-based (lower-bound)	0	1
RF10_ctg8419	6981	No	NA	8	3	0	Low-quality	Genome-fragment	2.98	AAI-based (medium-confidence)	0	1
RF10_ctg8423	7281	No	NA	8	0	1	Not-determined	Genome-fragment	NA	NA	0	1	no viral genes detected
RF10_ctg8471	5174	No	NA	7	0	0	Not-determined	Genome-fragment	NA	NA	0	1	no viral genes detected
RF10_ctg8477	5219	No	NA	8	3	0	Low-quality	Genome-fragment	8.63	HMM-based (lower-bound)	0	1
RF10_ctg8488	6434	No	NA	5	0	1	Not-determined	Genome-fragment	NA	NA	0	1	no viral genes detected
RF10_ctg8495	15755	No	NA	20	8	0	Low-quality	Genome-fragment	34.28	AAI-based (high-confidence)	0	1
RF10_ctg8498	6531	No	NA	6	3	0	Low-quality	Genome-fragment	11.31	AAI-based (medium-confidence)	0	1
RF10_ctg8508	34812	No	NA	41	0	16	High-quality	High-quality	91.05	AAI-based (medium-confidence)	0	1	no viral genes detected
RF10_ctg8511	5749	No	NA	6	3	0	Low-quality	Genome-fragment	15.32	AAI-based (high-confidence)	0	1
RF10_ctg8514	12686	No	NA	20	0	2	Low-quality	Genome-fragment	26.21	AAI-based (high-confidence)	0	1	no viral genes detected
RF10_ctg8544	8317	No	NA	6	0	2	Low-quality	Genome-fragment	6.37	AAI-based (medium-confidence)	0	1	no viral genes detected
RF10_ctg8545	6288	No	NA	13	0	0	Not-determined	Genome-fragment	NA	NA	0	1	no viral genes detected
RF10_ctg8547	6763	No	NA	6	0	1	Not-determined	Genome-fragment	NA	NA	0	1	no viral genes detected
RF10_ctg8552	10578	No	NA	11	1	1	Low-quality	Genome-fragment	7.11	HMM-based (lower-bound)	0	1
RF10_ctg8559	5822	No	NA	3	2	0	Low-quality	Genome-fragment	10.36	HMM-based (lower-bound)	0	1
RF10_ctg8564	9925	No	NA	10	0	0	Not-determined	Genome-fragment	NA	NA	0	1	no viral genes detected
RF10_ctg8565	11839	No	NA	30	1	1	Low-quality	Genome-fragment	5.48	HMM-based (lower-bound)	0	1
RF10_ctg8577	30070	No	NA	33	21	0	Medium-quality	Genome-fragment	50.26	AAI-based (high-confidence)	0	1
RF10_ctg8580	5076	No	NA	5	0	0	Low-quality	Genome-fragment	13.17	AAI-based (medium-confidence)	0	1	no viral genes detected
RF10_ctg8599	5774	No	NA	7	3	0	Low-quality	Genome-fragment	13.92	AAI-based (high-confidence)	0	1
RF10_ctg8609	16298	No	NA	28	2	1	Low-quality	Genome-fragment	3.77	AAI-based (medium-confidence)	0	1
RF10_ctg8612	15038	No	NA	17	0	1	Not-determined	Genome-fragment	NA	NA	0	1	no viral genes detected
RF10_ctg8615	13521	No	NA	24	1	4	Low-quality	Genome-fragment	5.88	HMM-based (lower-bound)	0	1
RF10_ctg8619	5813	No	NA	9	0	1	Not-determined	Genome-fragment	NA	NA	0	1.01	no viral genes detected
RF10_ctg8624	5927	No	NA	5	0	1	Not-determined	Genome-fragment	NA	NA	0	1	no viral genes detected
RF10_ctg8632	9945	No	NA	8	0	3	Not-determined	Genome-fragment	NA	NA	0	1	no viral genes detected
RF10_ctg8639	5745	No	NA	14	5	0	Low-quality	Genome-fragment	16.69	AAI-based (high-confidence)	0	1
RF10_ctg8651	10284	No	NA	12	0	4	Not-determined	Genome-fragment	NA	NA	0	1	no viral genes detected
RF10_ctg8657	5462	No	NA	6	4	0	Low-quality	Genome-fragment	13.37	AAI-based (high-confidence)	0	1
RF10_ctg8667	6956	No	NA	6	0	0	Low-quality	Genome-fragment	3.89	AAI-based (medium-confidence)	0	1	no viral genes detected
RF10_ctg8671	11913	No	NA	16	0	1	Not-determined	Genome-fragment	NA	NA	0	1	no viral genes detected
RF10_ctg8673	6642	No	NA	4	0	1	Not-determined	Genome-fragment	NA	NA	0	1	no viral genes detected
RF10_ctg8678	11363	No	NA	16	1	1	Low-quality	Genome-fragment	20.14	AAI-based (medium-confidence)	0	1
RF10_ctg8683	27367	No	NA	32	19	0	Low-quality	Genome-fragment	40.82	AAI-based (high-confidence)	0	1
RF10_ctg8685	6706	No	NA	16	1	0	Low-quality	Genome-fragment	10.49	AAI-based (high-confidence)	0	1
RF10_ctg8690	6349	No	NA	8	5	0	Low-quality	Genome-fragment	13.39	AAI-based (medium-confidence)	0	1
RF10_ctg8692	9125	No	NA	18	0	3	Not-determined	Genome-fragment	NA	NA	0	1	no viral genes detected
RF10_ctg8693	5595	No	NA	9	0	1	Low-quality	Genome-fragment	7.5	AAI-based (high-confidence)	0	1	no viral genes detected
RF10_ctg8694	9813	No	NA	17	7	0	Low-quality	Genome-fragment	25.02	AAI-based (high-confidence)	0	1
RF10_ctg8723	7674	No	NA	15	0	0	Not-determined	Genome-fragment	NA	NA	0	1	no viral genes detected
RF10_ctg8735	52659	No	NA	54	0	26	Not-determined	Genome-fragment	NA	NA	0	1	no viral genes detected
RF10_ctg8737	7682	No	NA	6	1	0	Low-quality	Genome-fragment	7	AAI-based (medium-confidence)	0	1
RF10_ctg8748	11963	No	NA	13	12	0	Low-quality	Genome-fragment	28.61	AAI-based (high-confidence)	0	1
RF10_ctg8763	6105	No	NA	10	0	0	Low-quality	Genome-fragment	14.09	AAI-based (high-confidence)	0	1	no viral genes detected
RF10_ctg8768	9091	No	NA	10	0	0	Low-quality	Genome-fragment	17.71	AAI-based (high-confidence)	0	1	no viral genes detected
RF10_ctg8771	6553	No	NA	13	7	0	Low-quality	Genome-fragment	12.14	AAI-based (high-confidence)	0	1
RF10_ctg8774	6965	No	NA	5	0	0	Not-determined	Genome-fragment	NA	NA	0	1	no viral genes detected
RF10_ctg8786	18310	No	NA	22	11	0	Low-quality	Genome-fragment	41.19	AAI-based (high-confidence)	0	1
RF10_ctg8789	20387	No	NA	27	17	1	Low-quality	Genome-fragment	38.55	AAI-based (medium-confidence)	0	1.01
RF10_ctg8797	5073	No	NA	5	0	2	Low-quality	Genome-fragment	4.69	AAI-based (medium-confidence)	0	1	no viral genes detected
RF10_ctg8801	5847	No	NA	5	0	1	Not-determined	Genome-fragment	NA	NA	0	1	no viral genes detected
RF10_ctg8809	23378	No	NA	26	12	0	Low-quality	Genome-fragment	48.24	AAI-based (medium-confidence)	0	1
RF10_ctg8818	5224	No	NA	5	0	0	Not-determined	Genome-fragment	NA	NA	0	1	no viral genes detected
RF10_ctg8820	19312	No	NA	24	0	3	Not-determined	Genome-fragment	NA	NA	0	1	no viral genes detected
RF10_ctg8825	5661	No	NA	11	1	0	Low-quality	Genome-fragment	15.38	AAI-based (medium-confidence)	0	1
RF10_ctg8832	9084	No	NA	7	2	0	Low-quality	Genome-fragment	18.31	AAI-based (medium-confidence)	0	1
RF10_ctg8860	5870	No	NA	10	6	0	Low-quality	Genome-fragment	20.89	AAI-based (medium-confidence)	0	1
RF10_ctg8870	22062	No	NA	39	14	0	Low-quality	Genome-fragment	47.69	AAI-based (high-confidence)	0	1
RF10_ctg8871	5148	No	NA	9	0	0	Not-determined	Genome-fragment	NA	NA	0	1	no viral genes detected
RF10_ctg8872	6209	No	NA	6	0	1	Not-determined	Genome-fragment	NA	NA	0	1	no viral genes detected
RF10_ctg8884	5007	No	NA	5	0	2	Not-determined	Genome-fragment	NA	NA	0	1	no viral genes detected
RF10_ctg8886	9735	No	NA	9	0	0	Not-determined	Genome-fragment	NA	NA	0	1	no viral genes detected
RF10_ctg8891	11016	No	NA	19	0	3	Not-determined	Genome-fragment	NA	NA	0	1	no viral genes detected
RF10_ctg8904	12819	No	NA	9	0	4	Not-determined	Genome-fragment	NA	NA	0	1	no viral genes detected
RF10_ctg8917	21113	No	NA	26	0	2	Low-quality	Genome-fragment	10.84	AAI-based (high-confidence)	0	1	no viral genes detected
RF10_ctg8926	6014	No	NA	4	0	1	Low-quality	Genome-fragment	16.15	AAI-based (high-confidence)	0	1	no viral genes detected
RF10_ctg8953	11299	No	NA	14	1	0	Low-quality	Genome-fragment	30.35	AAI-based (medium-confidence)	0	1.01
RF10_ctg8963	5338	No	NA	5	0	1	Low-quality	Genome-fragment	11.35	AAI-based (medium-confidence)	0	1	no viral genes detected
RF10_ctg8964	15948	No	NA	17	1	0	Low-quality	Genome-fragment	35.49	AAI-based (medium-confidence)	0	1
RF10_ctg8985	8557	No	NA	8	5	0	Low-quality	Genome-fragment	23.4	AAI-based (high-confidence)	0	1
RF10_ctg8989	8263	No	NA	21	1	1	Low-quality	Genome-fragment	19.06	AAI-based (medium-confidence)	0	1
RF10_ctg9000	7017	No	NA	8	0	0	Not-determined	Genome-fragment	NA	NA	0	1	no viral genes detected
RF10_ctg9011	19337	No	NA	20	4	0	Low-quality	Genome-fragment	47.5	AAI-based (medium-confidence)	0	1
RF10_ctg9016	16875	No	NA	23	8	0	Low-quality	Genome-fragment	36.61	AAI-based (high-confidence)	0	1
RF10_ctg9022	12507	No	NA	9	0	1	Not-determined	Genome-fragment	NA	NA	0	1	no viral genes detected
RF10_ctg9078	7174	No	NA	5	0	1	Not-determined	Genome-fragment	NA	NA	0	1	no viral genes detected
RF10_ctg9085	7812	No	NA	6	0	3	Not-determined	Genome-fragment	NA	NA	0	1.01	no viral genes detected
RF10_ctg9097	8513	No	NA	8	0	2	Not-determined	Genome-fragment	NA	NA	0	1	no viral genes detected
RF10_ctg9108	5934	No	NA	8	0	2	Low-quality	Genome-fragment	10.03	AAI-based (medium-confidence)	0	1	no viral genes detected
RF10_ctg9127	12360	No	NA	8	0	1	Low-quality	Genome-fragment	16.59	AAI-based (medium-confidence)	0	1	no viral genes detected
RF10_ctg9157	8650	No	NA	10	1	0	Low-quality	Genome-fragment	2.84	HMM-based (lower-bound)	0	1
RF10_ctg9158	6087	No	NA	6	0	0	Not-determined	Genome-fragment	NA	NA	0	1	no viral genes detected
RF10_ctg9173	6444	No	NA	5	3	0	Low-quality	Genome-fragment	4.49	AAI-based (high-confidence)	0	1
RF10_ctg9190	7009	No	NA	6	0	0	Low-quality	Genome-fragment	12.59	AAI-based (medium-confidence)	0	1	no viral genes detected
RF10_ctg9198	8456	No	NA	14	0	0	Not-determined	Genome-fragment	NA	NA	0	1	no viral genes detected
RF10_ctg9202	6402	No	NA	6	0	0	Not-determined	Genome-fragment	NA	NA	0	1	no viral genes detected
RF10_ctg9206	18465	No	NA	26	2	1	Low-quality	Genome-fragment	42.79	AAI-based (high-confidence)	0	1
RF10_ctg9224	13998	No	NA	14	3	1	Low-quality	Genome-fragment	33.1	AAI-based (medium-confidence)	0	1
RF10_ctg9236	12890	No	NA	6	0	1	Not-determined	Genome-fragment	NA	NA	0	1	no viral genes detected
RF10_ctg9256	11375	No	NA	11	3	0	Low-quality	Genome-fragment	23.52	AAI-based (medium-confidence)	0	1
RF10_ctg9262	6795	No	NA	10	0	2	Not-determined	Genome-fragment	NA	NA	0	1	no viral genes detected
RF10_ctg9280	6307	No	NA	4	0	2	Not-determined	Genome-fragment	NA	NA	0	1	no viral genes detected
RF10_ctg9302	8230	No	NA	12	0	2	Not-determined	Genome-fragment	NA	NA	0	1	no viral genes detected
RF10_ctg9309	6750	No	NA	8	0	2	Not-determined	Genome-fragment	NA	NA	0	1	no viral genes detected
RF10_ctg9327	7229	No	NA	9	7	0	Low-quality	Genome-fragment	9.52	AAI-based (high-confidence)	0	1
RF10_ctg9331	14863	No	NA	15	11	0	Low-quality	Genome-fragment	34.2	AAI-based (medium-confidence)	0	1
RF10_ctg9337	5965	No	NA	10	2	0	Low-quality	Genome-fragment	14.08	AAI-based (high-confidence)	0	1
RF10_ctg9354	6381	No	NA	7	0	0	Not-determined	Genome-fragment	NA	NA	0	1.03	no viral genes detected; low-confidence ITR
RF10_ctg9356	8579	No	NA	13	1	0	High-quality	High-quality	100	HMM-based (lower-bound)	0	1
RF10_ctg9364	5903	No	NA	5	0	2	Not-determined	Genome-fragment	NA	NA	0	1	no viral genes detected
RF10_ctg9372	9987	No	NA	8	0	0	Not-determined	Genome-fragment	NA	NA	0	1	no viral genes detected
RF10_ctg9381	14492	No	NA	13	0	4	Not-determined	Genome-fragment	NA	NA	0	1	no viral genes detected
RF10_ctg9412	9716	No	NA	8	0	1	Not-determined	Genome-fragment	NA	NA	0	1	no viral genes detected
RF10_ctg9426	9905	No	NA	4	0	1	Low-quality	Genome-fragment	17.76	AAI-based (medium-confidence)	0	1	no viral genes detected
RF10_ctg9436	8051	No	NA	7	5	0	Low-quality	Genome-fragment	23.51	AAI-based (high-confidence)	0	1
RF10_ctg9465	5873	No	NA	6	4	0	Low-quality	Genome-fragment	15.31	AAI-based (medium-confidence)	0	1
RF10_ctg9484	5983	No	NA	7	0	2	Not-determined	Genome-fragment	NA	NA	0	1	no viral genes detected
RF10_ctg9496	6331	No	NA	6	0	3	Not-determined	Genome-fragment	NA	NA	0	1	no viral genes detected
RF10_ctg9507	14686	No	NA	25	2	0	Low-quality	Genome-fragment	22.29	AAI-based (high-confidence)	0	1
RF10_ctg9522	30825	No	NA	25	0	7	Not-determined	Genome-fragment	NA	NA	0	1	no viral genes detected
RF10_ctg9529	6700	No	NA	11	3	0	Low-quality	Genome-fragment	10	HMM-based (lower-bound)	0	1
RF10_ctg9539	5122	No	NA	6	1	0	Low-quality	Genome-fragment	3.5	AAI-based (medium-confidence)	0	1
RF10_ctg9560	11812	No	NA	12	1	5	Low-quality	Genome-fragment	18.37	AAI-based (high-confidence)	0	1
RF10_ctg9572	6827	No	NA	5	0	1	Not-determined	Genome-fragment	NA	NA	0	1	no viral genes detected
RF10_ctg9575	5759	No	NA	9	0	3	Not-determined	Genome-fragment	NA	NA	0	1	no viral genes detected
RF10_ctg9591	9378	No	NA	11	6	0	Low-quality	Genome-fragment	22.35	AAI-based (high-confidence)	0	1
RF10_ctg9604	21788	No	NA	30	8	1	Medium-quality	Genome-fragment	50.32	AAI-based (high-confidence)	0	1
RF10_ctg9623	6383	No	NA	8	0	3	Not-determined	Genome-fragment	NA	NA	0	1	no viral genes detected
RF10_ctg9628	5650	No	NA	11	1	1	Low-quality	Genome-fragment	8.85	HMM-based (lower-bound)	0	1
RF10_ctg9633	19800	No	NA	27	2	0	Low-quality	Genome-fragment	45	AAI-based (medium-confidence)	0	1
RF10_ctg9637	5407	No	NA	5	0	1	Not-determined	Genome-fragment	NA	NA	0	1	no viral genes detected
RF10_ctg9650	6345	No	NA	7	2	0	Low-quality	Genome-fragment	9.8	AAI-based (medium-confidence)	0	1
RF10_ctg9666	5570	No	NA	5	0	2	Not-determined	Genome-fragment	NA	NA	0	1	no viral genes detected
RF10_ctg9668	5754	No	NA	8	0	1	Not-determined	Genome-fragment	NA	NA	0	1	no viral genes detected
RF10_ctg9678	13005	No	NA	19	6	1	Low-quality	Genome-fragment	28.47	AAI-based (high-confidence)	0	1
RF10_ctg9685	24297	No	NA	27	0	5	Not-determined	Genome-fragment	NA	NA	0	1.02	no viral genes detected
RF10_ctg9690	19773	No	NA	20	15	0	Low-quality	Genome-fragment	42.32	AAI-based (high-confidence)	0	1
RF10_ctg9711	16981	No	NA	19	14	0	Low-quality	Genome-fragment	41.42	AAI-based (high-confidence)	0	1
RF10_ctg9720	9537	No	NA	8	0	3	Not-determined	Genome-fragment	NA	NA	0	1	no viral genes detected
RF10_ctg9734	5096	No	NA	9	1	0	Low-quality	Genome-fragment	15.49	AAI-based (high-confidence)	0	1
RF10_ctg9738	5551	No	NA	6	0	0	Not-determined	Genome-fragment	NA	NA	0	1	no viral genes detected
RF10_ctg9744	11868	No	NA	10	0	4	Not-determined	Genome-fragment	NA	NA	0	1	no viral genes detected
RF10_ctg9781	9861	No	NA	12	7	0	Low-quality	Genome-fragment	27.42	AAI-based (high-confidence)	0	1
RF10_ctg9782	6111	No	NA	11	2	0	Low-quality	Genome-fragment	3.88	HMM-based (lower-bound)	0	1
RF10_ctg9786	10932	No	NA	19	5	0	Low-quality	Genome-fragment	16.77	AAI-based (high-confidence)	0	1
RF10_ctg9787	18906	No	NA	12	1	1	Low-quality	Genome-fragment	18.25	AAI-based (medium-confidence)	0	1
RF10_ctg9793	26052	No	NA	22	0	2	Not-determined	Genome-fragment	NA	NA	0	1	no viral genes detected
RF10_ctg9800	7850	No	NA	6	0	1	Not-determined	Genome-fragment	NA	NA	0	1	no viral genes detected
RF10_ctg9802	19623	No	NA	23	13	0	Medium-quality	Genome-fragment	55.37	AAI-based (high-confidence)	0	1
RF10_ctg9806	5333	No	NA	9	0	0	Low-quality	Genome-fragment	3.84	AAI-based (medium-confidence)	0	1	no viral genes detected
RF10_ctg9813	7091	No	NA	9	0	2	Not-determined	Genome-fragment	NA	NA	0	1	no viral genes detected
RF10_ctg9825	7695	No	NA	5	0	1	Not-determined	Genome-fragment	NA	NA	0	1	no viral genes detected
RF10_ctg9831	5534	No	NA	7	0	3	Not-determined	Genome-fragment	NA	NA	0	1	no viral genes detected
RF10_ctg9833	15715	No	NA	15	0	4	Low-quality	Genome-fragment	37.67	AAI-based (medium-confidence)	0	1	no viral genes detected
RF10_ctg9836	5385	No	NA	10	1	0	Low-quality	Genome-fragment	8.97	HMM-based (lower-bound)	0	1
RF10_ctg9864	5595	No	NA	11	4	0	Low-quality	Genome-fragment	13.72	AAI-based (high-confidence)	0	1
RF10_ctg9868	19331	No	NA	23	2	0	Low-quality	Genome-fragment	37.77	AAI-based (medium-confidence)	0	1
RF10_ctg9870	12116	No	NA	5	1	0	Low-quality	Genome-fragment	18.62	AAI-based (high-confidence)	0	1
RF10_ctg9872	43452	No	NA	53	23	2	High-quality	High-quality	90.89	AAI-based (high-confidence)	0	1
RF10_ctg9876	7520	No	NA	7	0	2	Not-determined	Genome-fragment	NA	NA	0	1	no viral genes detected
RF10_ctg9877	10093	No	NA	14	7	0	Low-quality	Genome-fragment	21.14	AAI-based (high-confidence)	0	1
RF10_ctg9884	7989	No	NA	9	0	1	Low-quality	Genome-fragment	3.9	AAI-based (medium-confidence)	0	1	no viral genes detected
RF10_ctg9899	5334	No	NA	9	0	2	Not-determined	Genome-fragment	NA	NA	0	1	no viral genes detected
RF10_ctg9900	30547	No	NA	47	4	4	Low-quality	Genome-fragment	16.9	HMM-based (lower-bound)	0	1.01
RF10_ctg9907	14273	No	NA	13	1	3	High-quality	High-quality	100	HMM-based (lower-bound)	0	1
RF10_ctg9928	6876	No	NA	4	0	1	Not-determined	Genome-fragment	NA	NA	0	1	no viral genes detected
RF10_ctg9936	6209	No	NA	13	1	0	Low-quality	Genome-fragment	12.25	AAI-based (high-confidence)	0	1
RF10_ctg9981	5397	No	NA	7	0	1	Not-determined	Genome-fragment	NA	NA	0	1	no viral genes detected
RF10_ctg9984	5636	No	NA	5	0	2	Low-quality	Genome-fragment	8.69	AAI-based (medium-confidence)	0	1.02	no viral genes detected
RF10_ctg9991	5322	No	NA	4	0	1	Not-determined	Genome-fragment	NA	NA	0	1	no viral genes detected
RF10_ctg10001	8136	No	NA	8	0	1	Low-quality	Genome-fragment	9.22	AAI-based (medium-confidence)	0	1	no viral genes detected
RF10_ctg10013	6165	No	NA	7	0	1	Low-quality	Genome-fragment	12.23	AAI-based (high-confidence)	0	1	no viral genes detected
RF10_ctg10019	6192	No	NA	4	0	0	Not-determined	Genome-fragment	NA	NA	0	1	no viral genes detected
RF10_ctg10028	5671	No	NA	7	0	0	Not-determined	Genome-fragment	NA	NA	0	1	no viral genes detected
RF10_ctg10035	8654	No	NA	4	1	0	Low-quality	Genome-fragment	22.12	AAI-based (medium-confidence)	0	1
RF10_ctg10043	5247	No	NA	5	0	1	Not-determined	Genome-fragment	NA	NA	0	1	no viral genes detected
RF10_ctg10048	5839	No	NA	9	0	0	Low-quality	Genome-fragment	4.48	AAI-based (high-confidence)	0	1	no viral genes detected
RF10_ctg10049	5520	No	NA	9	0	2	Not-determined	Genome-fragment	NA	NA	0	1	no viral genes detected
RF10_ctg10053	5258	No	NA	5	0	1	Not-determined	Genome-fragment	NA	NA	0	1.01	no viral genes detected
RF10_ctg10067	7150	No	NA	6	0	1	Low-quality	Genome-fragment	5.81	AAI-based (medium-confidence)	0	1	no viral genes detected
RF10_ctg10073	7509	No	NA	2	0	1	Not-determined	Genome-fragment	NA	NA	0	1	no viral genes detected
RF10_ctg10079	8097	No	NA	12	0	0	Low-quality	Genome-fragment	19.66	AAI-based (high-confidence)	0	1	no viral genes detected
RF10_ctg10092	20999	No	NA	18	1	1	Low-quality	Genome-fragment	6.07	HMM-based (lower-bound)	0	1
RF10_ctg10099	7042	No	NA	3	3	0	Low-quality	Genome-fragment	17.3	AAI-based (medium-confidence)	0	1
RF10_ctg10125	6304	No	NA	12	0	0	Not-determined	Genome-fragment	NA	NA	0	1	no viral genes detected
RF10_ctg10145	6560	No	NA	9	0	0	Not-determined	Genome-fragment	NA	NA	0	1	no viral genes detected
RF10_ctg10146	36115	No	NA	31	1	1	Low-quality	Genome-fragment	27.73	AAI-based (high-confidence)	0	1
RF10_ctg10149	6955	No	NA	7	0	0	Not-determined	Genome-fragment	NA	NA	0	1	no viral genes detected
RF10_ctg10150	9193	No	NA	4	0	0	Not-determined	Genome-fragment	NA	NA	0	1.01	no viral genes detected
RF10_ctg10160	8847	No	NA	6	0	2	Not-determined	Genome-fragment	NA	NA	0	1	no viral genes detected
RF10_ctg10168	23529	No	NA	30	0	13	Not-determined	Genome-fragment	NA	NA	0	1	no viral genes detected
RF10_ctg10177	6011	No	NA	2	0	0	Not-determined	Genome-fragment	NA	NA	0	1	no viral genes detected
RF10_ctg10178	5246	No	NA	5	0	1	Not-determined	Genome-fragment	NA	NA	0	1	no viral genes detected
RF10_ctg10182	7007	No	NA	13	3	0	Low-quality	Genome-fragment	11.21	AAI-based (high-confidence)	0	1
RF10_ctg10193	6011	No	NA	17	4	0	Low-quality	Genome-fragment	10.01	AAI-based (medium-confidence)	0	1
RF10_ctg10212	24498	No	NA	23	6	1	Low-quality	Genome-fragment	42.21	AAI-based (high-confidence)	0	1
RF10_ctg10215	16210	No	NA	19	0	0	Not-determined	Genome-fragment	NA	NA	0	1	no viral genes detected
RF10_ctg10219	5454	No	NA	7	0	0	Not-determined	Genome-fragment	NA	NA	0	1	no viral genes detected
RF10_ctg10221	25568	No	NA	30	12	3	Medium-quality	Genome-fragment	55.06	AAI-based (high-confidence)	0	1
RF10_ctg10249	14404	No	NA	18	15	0	Low-quality	Genome-fragment	38.49	AAI-based (high-confidence)	0	1
RF10_ctg10270	7094	No	NA	7	0	1	Not-determined	Genome-fragment	NA	NA	0	1	no viral genes detected
RF10_ctg10281	5055	No	NA	5	0	1	Not-determined	Genome-fragment	NA	NA	0	1	no viral genes detected
RF10_ctg10297	8154	No	NA	8	0	3	Not-determined	Genome-fragment	NA	NA	0	1	no viral genes detected
RF10_ctg10300	25003	No	NA	24	1	8	Low-quality	Genome-fragment	26.56	AAI-based (medium-confidence)	0	1
RF10_ctg10302	8258	No	NA	11	8	1	Low-quality	Genome-fragment	21.86	AAI-based (medium-confidence)	0	1
RF10_ctg10321	5253	No	NA	9	0	1	Not-determined	Genome-fragment	NA	NA	0	1	no viral genes detected
RF10_ctg10335	14907	No	NA	17	0	7	Not-determined	Genome-fragment	NA	NA	0	1	no viral genes detected
RF10_ctg10342	9354	No	NA	8	0	0	Not-determined	Genome-fragment	NA	NA	0	1	no viral genes detected
RF10_ctg10348	10464	No	NA	11	0	4	Not-determined	Genome-fragment	NA	NA	0	1	no viral genes detected
RF10_ctg10353	5444	No	NA	5	0	1	Not-determined	Genome-fragment	NA	NA	0	1	no viral genes detected
RF10_ctg10360	5132	No	NA	7	0	0	Not-determined	Genome-fragment	NA	NA	0	1	no viral genes detected
RF10_ctg10367	5576	No	NA	7	0	0	Not-determined	Genome-fragment	NA	NA	0	1	no viral genes detected
RF10_ctg10374	7619	No	NA	5	0	2	Not-determined	Genome-fragment	NA	NA	0	1	no viral genes detected
RF10_ctg10377	6308	No	NA	9	0	1	Not-determined	Genome-fragment	NA	NA	0	1	no viral genes detected
RF10_ctg10379	19119	No	NA	22	0	1	Not-determined	Genome-fragment	NA	NA	0	1	no viral genes detected
RF10_ctg10388	6137	No	NA	8	3	0	Low-quality	Genome-fragment	11.78	AAI-based (high-confidence)	0	1
RF10_ctg10392	6725	No	NA	5	0	1	Not-determined	Genome-fragment	NA	NA	0	1	no viral genes detected
RF10_ctg10396	14152	No	NA	17	1	2	Low-quality	Genome-fragment	15.89	HMM-based (lower-bound)	0	1
RF10_ctg10425	5990	No	NA	6	3	0	Low-quality	Genome-fragment	2.1	AAI-based (high-confidence)	0	1
RF10_ctg10451	32984	No	NA	32	1	16	Low-quality	Genome-fragment	21	HMM-based (lower-bound)	0	1
RF10_ctg10457	7323	No	NA	7	0	1	Not-determined	Genome-fragment	NA	NA	0	1	no viral genes detected
RF10_ctg10460	8478	No	NA	4	0	1	Not-determined	Genome-fragment	NA	NA	0	1	no viral genes detected
RF10_ctg10468	29506	No	NA	32	1	14	Low-quality	Genome-fragment	7.62	HMM-based (lower-bound)	0	1
RF10_ctg10471	10356	No	NA	15	0	0	Not-determined	Genome-fragment	NA	NA	0	1	no viral genes detected
RF10_ctg10476	5251	No	NA	9	6	0	Low-quality	Genome-fragment	14.28	AAI-based (high-confidence)	0	1
RF10_ctg10479	6242	No	NA	6	0	0	Not-determined	Genome-fragment	NA	NA	0	1	no viral genes detected
RF10_ctg10481	11339	No	NA	13	0	1	Not-determined	Genome-fragment	NA	NA	0	1.01	no viral genes detected; low-confidence ITR
RF10_ctg10486	5812	No	NA	8	1	0	Low-quality	Genome-fragment	3.61	AAI-based (high-confidence)	0	1
RF10_ctg10493	6314	No	NA	9	0	0	Not-determined	Genome-fragment	NA	NA	0	1	no viral genes detected
RF10_ctg10506	7006	No	NA	6	3	0	Low-quality	Genome-fragment	19.26	AAI-based (medium-confidence)	0	1
RF10_ctg10511	62568	No	NA	66	2	8	Low-quality	Genome-fragment	30.98	HMM-based (lower-bound)	0	1.01
RF10_ctg10525	5113	No	NA	7	0	2	Not-determined	Genome-fragment	NA	NA	0	1	no viral genes detected
RF10_ctg10527	5153	No	NA	4	0	0	Low-quality	Genome-fragment	6.18	AAI-based (high-confidence)	0	1	no viral genes detected
RF10_ctg10556	6391	No	NA	8	0	3	Not-determined	Genome-fragment	NA	NA	0	1	no viral genes detected
RF10_ctg10564	6407	No	NA	7	0	1	Not-determined	Genome-fragment	NA	NA	0	1	no viral genes detected
RF10_ctg10580	8795	No	NA	15	1	2	Low-quality	Genome-fragment	16.83	AAI-based (medium-confidence)	0	1
RF10_ctg10629	6812	No	NA	7	0	3	Not-determined	Genome-fragment	NA	NA	0	1	no viral genes detected
RF10_ctg10658	5173	No	NA	7	4	0	Low-quality	Genome-fragment	11	AAI-based (high-confidence)	0	1
RF10_ctg10665	6726	No	NA	7	0	0	Not-determined	Genome-fragment	NA	NA	0	1	no viral genes detected
RF10_ctg10667	5036	No	NA	4	0	1	Not-determined	Genome-fragment	NA	NA	0	1	no viral genes detected
RF10_ctg10676	9908	No	NA	10	0	4	Not-determined	Genome-fragment	NA	NA	0	1	no viral genes detected
RF10_ctg10683	10912	No	NA	15	0	3	Not-determined	Genome-fragment	NA	NA	0	1	no viral genes detected
RF10_ctg10691	10457	No	NA	11	1	4	Low-quality	Genome-fragment	8.05	HMM-based (lower-bound)	0	1
RF10_ctg10730	6783	No	NA	9	0	2	Not-determined	Genome-fragment	NA	NA	0	1	no viral genes detected
RF10_ctg10759	7223	No	NA	4	0	1	Not-determined	Genome-fragment	NA	NA	0	1	no viral genes detected
RF10_ctg10760	14261	No	NA	19	1	1	Low-quality	Genome-fragment	33.38	AAI-based (high-confidence)	0	1
RF10_ctg10774	6005	No	NA	12	0	0	Not-determined	Genome-fragment	NA	NA	0	1.02	no viral genes detected; low-confidence DTR
RF10_ctg10782	7045	No	NA	12	4	0	Low-quality	Genome-fragment	11.4	HMM-based (lower-bound)	0	1
RF10_ctg10783	9744	No	NA	8	0	1	Not-determined	Genome-fragment	NA	NA	0	1	no viral genes detected
RF10_ctg10807	18583	No	NA	22	1	8	Low-quality	Genome-fragment	24.17	HMM-based (lower-bound)	0	1
RF10_ctg10816	15485	No	NA	33	3	1	Low-quality	Genome-fragment	39.21	AAI-based (high-confidence)	0	1
RF10_ctg10820	52005	No	NA	55	1	19	Low-quality	Genome-fragment	4.4	HMM-based (lower-bound)	0	1
RF10_ctg10844	16421	No	NA	30	9	0	Low-quality	Genome-fragment	23.2	AAI-based (high-confidence)	0	1
RF10_ctg10845	29389	No	NA	18	0	4	Low-quality	Genome-fragment	12.79	AAI-based (medium-confidence)	0	1.01	no viral genes detected; low-confidence ITR
RF10_ctg10848	8423	No	NA	14	2	0	Low-quality	Genome-fragment	19.08	AAI-based (high-confidence)	0	1
RF10_ctg10851	5632	No	NA	4	0	1	Not-determined	Genome-fragment	NA	NA	0	1.02	no viral genes detected
RF10_ctg10877	11485	No	NA	13	1	1	Low-quality	Genome-fragment	17.93	HMM-based (lower-bound)	0	1
RF10_ctg10880	14044	No	NA	20	1	0	Low-quality	Genome-fragment	7.25	HMM-based (lower-bound)	0	1
RF10_ctg10890	7899	No	NA	6	0	2	Low-quality	Genome-fragment	1.59	AAI-based (medium-confidence)	0	1	no viral genes detected
RF10_ctg10891	6599	No	NA	6	2	0	Low-quality	Genome-fragment	14.5	AAI-based (medium-confidence)	0	1
RF10_ctg10916	32620	No	NA	55	10	2	Medium-quality	Genome-fragment	52.39	AAI-based (high-confidence)	0	1
RF10_ctg10919	5750	No	NA	8	0	0	Not-determined	Genome-fragment	NA	NA	0	1	no viral genes detected
RF10_ctg10933	8568	No	NA	9	0	2	Low-quality	Genome-fragment	14.19	AAI-based (medium-confidence)	0	1	no viral genes detected
RF10_ctg10936	9835	No	NA	14	0	1	Not-determined	Genome-fragment	NA	NA	0	1	no viral genes detected
RF10_ctg10937	13998	No	NA	17	0	2	Not-determined	Genome-fragment	NA	NA	0	1	no viral genes detected
RF10_ctg10972	36250	No	NA	38	0	12	Low-quality	Genome-fragment	29.47	AAI-based (medium-confidence)	0	1	no viral genes detected
RF10_ctg10974	11346	No	NA	26	9	0	Low-quality	Genome-fragment	24.62	AAI-based (high-confidence)	0	1.01
RF10_ctg10983	6366	No	NA	10	3	0	Low-quality	Genome-fragment	12.86	AAI-based (high-confidence)	0	1
RF10_ctg10986	9772	No	NA	15	9	0	Low-quality	Genome-fragment	17.06	HMM-based (lower-bound)	0	1
RF10_ctg10989	6440	No	NA	5	0	0	Not-determined	Genome-fragment	NA	NA	0	1.01	no viral genes detected
RF10_ctg11000	5792	No	NA	5	0	2	Not-determined	Genome-fragment	NA	NA	0	1	no viral genes detected
RF10_ctg11008	11679	No	NA	15	0	0	Not-determined	Genome-fragment	NA	NA	0	1	no viral genes detected
RF10_ctg11012	11117	No	NA	10	1	1	Low-quality	Genome-fragment	23.06	AAI-based (medium-confidence)	0	1
RF10_ctg11029	9151	No	NA	14	9	0	Low-quality	Genome-fragment	24.9	AAI-based (medium-confidence)	0	1
RF10_ctg11038	13707	No	NA	20	1	1	Low-quality	Genome-fragment	5.57	HMM-based (lower-bound)	0	1
RF10_ctg11048	6583	No	NA	12	1	4	Low-quality	Genome-fragment	5.28	HMM-based (lower-bound)	0	1
RF10_ctg11049	7171	No	NA	7	0	1	Not-determined	Genome-fragment	NA	NA	0	1	no viral genes detected
RF10_ctg11059	13483	No	NA	15	3	0	Low-quality	Genome-fragment	28.65	AAI-based (high-confidence)	0	1
RF10_ctg11071	8006	No	NA	8	0	0	Not-determined	Genome-fragment	NA	NA	0	1	no viral genes detected
RF10_ctg11090	6891	No	NA	11	1	2	Low-quality	Genome-fragment	3.56	HMM-based (lower-bound)	0	1
RF10_ctg11091	5516	No	NA	4	0	2	Not-determined	Genome-fragment	NA	NA	0	1	no viral genes detected
RF10_ctg11106	5686	No	NA	5	0	0	Not-determined	Genome-fragment	NA	NA	0	1	no viral genes detected
RF10_ctg11108	5436	No	NA	5	0	0	Not-determined	Genome-fragment	NA	NA	0	1	no viral genes detected
RF10_ctg11126	6883	No	NA	7	0	3	Low-quality	Genome-fragment	8.53	AAI-based (high-confidence)	0	1	no viral genes detected
RF10_ctg11129	10688	No	NA	14	1	1	Low-quality	Genome-fragment	23.75	HMM-based (lower-bound)	0	1
RF10_ctg11132	27611	No	NA	22	0	11	Low-quality	Genome-fragment	31.38	AAI-based (high-confidence)	0	1	no viral genes detected
RF10_ctg11145	67263	No	NA	60	0	23	Not-determined	Genome-fragment	NA	NA	0	1	no viral genes detected
RF10_ctg11161	5680	No	NA	7	5	0	Low-quality	Genome-fragment	13.93	AAI-based (high-confidence)	0	1
RF10_ctg11174	7233	No	NA	6	0	0	Not-determined	Genome-fragment	NA	NA	0	1	no viral genes detected
RF10_ctg11183	8837	No	NA	11	6	1	Low-quality	Genome-fragment	23.27	AAI-based (high-confidence)	0	1
RF10_ctg11191	10902	No	NA	16	2	0	Low-quality	Genome-fragment	9.53	HMM-based (lower-bound)	0	1
RF10_ctg11205	11596	No	NA	13	1	1	Low-quality	Genome-fragment	23.76	HMM-based (lower-bound)	0	1
RF10_ctg11216	19996	No	NA	25	3	0	Medium-quality	Genome-fragment	53.39	AAI-based (high-confidence)	0	1
RF10_ctg11223	5113	No	NA	6	0	3	Not-determined	Genome-fragment	NA	NA	0	1	no viral genes detected
RF10_ctg11225	21446	No	NA	16	3	1	Low-quality	Genome-fragment	49.99	AAI-based (medium-confidence)	0	1
RF10_ctg11230	10141	No	NA	7	0	3	Low-quality	Genome-fragment	3.49	AAI-based (medium-confidence)	0	1	no viral genes detected
RF10_ctg11233	21786	No	NA	17	0	3	Not-determined	Genome-fragment	NA	NA	0	1	no viral genes detected
RF10_ctg11237	6198	No	NA	7	0	0	Not-determined	Genome-fragment	NA	NA	0	1	no viral genes detected
RF10_ctg11241	8018	No	NA	6	0	0	Not-determined	Genome-fragment	NA	NA	0	1	no viral genes detected
RF10_ctg11242	6066	No	NA	13	1	0	Low-quality	Genome-fragment	7.73	HMM-based (lower-bound)	0	1
RF10_ctg11259	9712	No	NA	8	2	0	Low-quality	Genome-fragment	6.33	AAI-based (medium-confidence)	0	1
RF10_ctg11262	8783	No	NA	11	0	1	Not-determined	Genome-fragment	NA	NA	0	1	no viral genes detected
RF10_ctg11275	6404	No	NA	7	4	0	Low-quality	Genome-fragment	13.9	AAI-based (high-confidence)	0	1
RF10_ctg11276	15922	No	NA	14	3	0	Low-quality	Genome-fragment	17.29	AAI-based (medium-confidence)	0	1
RF10_ctg11280	13230	No	NA	15	4	2	Low-quality	Genome-fragment	29.36	AAI-based (medium-confidence)	0	1
RF10_ctg11281	21005	No	NA	21	0	3	Not-determined	Genome-fragment	NA	NA	0	1	no viral genes detected
RF10_ctg11298	14510	No	NA	23	3	0	Low-quality	Genome-fragment	34.35	AAI-based (high-confidence)	0	1
RF10_ctg11309	5404	No	NA	7	1	0	Low-quality	Genome-fragment	9.66	AAI-based (medium-confidence)	0	1
RF10_ctg11311	5527	No	NA	6	1	1	Low-quality	Genome-fragment	1.4	AAI-based (medium-confidence)	0	1
RF10_ctg11321	12478	No	NA	9	0	0	Low-quality	Genome-fragment	18	AAI-based (medium-confidence)	0	1	no viral genes detected
RF10_ctg11333	7460	No	NA	8	0	0	Not-determined	Genome-fragment	NA	NA	0	1	no viral genes detected
RF10_ctg11342	6793	No	NA	10	0	3	Not-determined	Genome-fragment	NA	NA	0	1	no viral genes detected
RF10_ctg11346	10588	No	NA	14	0	4	Not-determined	Genome-fragment	NA	NA	0	1	no viral genes detected
RF10_ctg11350	5950	No	NA	9	0	0	Not-determined	Genome-fragment	NA	NA	0	1	no viral genes detected
RF10_ctg11385	46365	No	NA	41	0	20	Not-determined	Genome-fragment	NA	NA	0	1	no viral genes detected
RF10_ctg11391	5691	No	NA	7	1	1	Low-quality	Genome-fragment	2.03	HMM-based (lower-bound)	0	1.02
RF10_ctg11401	7917	No	NA	11	1	0	Low-quality	Genome-fragment	4.93	AAI-based (medium-confidence)	0	1
RF10_ctg11418	6318	No	NA	9	0	1	Not-determined	Genome-fragment	NA	NA	0	1	no viral genes detected
RF10_ctg11434	13929	No	NA	13	2	2	Low-quality	Genome-fragment	15.68	HMM-based (lower-bound)	0	1
RF10_ctg11445	17576	No	NA	18	3	1	Low-quality	Genome-fragment	12.01	AAI-based (high-confidence)	0	1
RF10_ctg11449	7502	No	NA	8	0	4	Not-determined	Genome-fragment	NA	NA	0	1	no viral genes detected
RF10_ctg11456	13331	No	NA	14	1	0	Low-quality	Genome-fragment	30.07	AAI-based (medium-confidence)	0	1
RF10_ctg11459	6127	No	NA	4	0	1	Not-determined	Genome-fragment	NA	NA	0	1	no viral genes detected
RF10_ctg11487	6188	No	NA	8	0	0	Low-quality	Genome-fragment	10.54	AAI-based (medium-confidence)	0	1	no viral genes detected
RF10_ctg11490	15041	No	NA	9	1	0	Low-quality	Genome-fragment	4.43	HMM-based (lower-bound)	0	1
RF10_ctg11494	5398	No	NA	6	3	0	Low-quality	Genome-fragment	13.58	AAI-based (medium-confidence)	0	1
RF10_ctg11503	11370	No	NA	10	6	0	Low-quality	Genome-fragment	24.71	AAI-based (high-confidence)	0	1
RF10_ctg11520	26959	No	NA	28	17	2	Medium-quality	Genome-fragment	58.4	AAI-based (high-confidence)	0	1
RF10_ctg11533	23823	No	NA	21	0	7	Not-determined	Genome-fragment	NA	NA	0	1	no viral genes detected
RF10_ctg11541	11834	No	NA	18	5	0	Low-quality	Genome-fragment	21.19	AAI-based (high-confidence)	0	1
RF10_ctg11542	5047	No	NA	6	1	0	Low-quality	Genome-fragment	10.11	AAI-based (high-confidence)	0	1
RF10_ctg11546	109424	No	NA	118	21	3	Medium-quality	Genome-fragment	78.06	AAI-based (high-confidence)	0	1
RF10_ctg11549	8632	No	NA	5	0	2	Not-determined	Genome-fragment	NA	NA	0	1	no viral genes detected
RF10_ctg11588	8908	No	NA	23	0	3	Low-quality	Genome-fragment	26.65	AAI-based (medium-confidence)	0	1	no viral genes detected
RF10_ctg11597	11183	No	NA	14	0	2	Low-quality	Genome-fragment	17.54	AAI-based (medium-confidence)	0	1	no viral genes detected
RF10_ctg11600	31572	No	NA	41	1	1	Low-quality	Genome-fragment	20.15	HMM-based (lower-bound)	0	1
RF10_ctg11604	5119	No	NA	6	2	0	Low-quality	Genome-fragment	2.16	AAI-based (medium-confidence)	0	1
RF10_ctg11616	8176	No	NA	6	0	3	Not-determined	Genome-fragment	NA	NA	0	1.06	no viral genes detected
RF10_ctg11619	7781	No	NA	7	0	2	Not-determined	Genome-fragment	NA	NA	0	1	no viral genes detected
RF10_ctg11622	5643	No	NA	2	0	0	Not-determined	Genome-fragment	NA	NA	0	1	no viral genes detected
RF10_ctg11624	5509	No	NA	7	4	0	Low-quality	Genome-fragment	13.21	AAI-based (high-confidence)	0	1
RF10_ctg11630	6979	No	NA	9	0	3	Not-determined	Genome-fragment	NA	NA	0	1	no viral genes detected
RF10_ctg11651	5253	No	NA	10	1	0	Low-quality	Genome-fragment	9.19	AAI-based (high-confidence)	0	1
RF10_ctg11668	16249	No	NA	18	0	5	Not-determined	Genome-fragment	NA	NA	0	1	no viral genes detected
RF10_ctg11672	10521	No	NA	8	1	0	Low-quality	Genome-fragment	9.67	AAI-based (medium-confidence)	0	1
RF10_ctg11681	10224	No	NA	12	0	1	Not-determined	Genome-fragment	NA	NA	0	1	no viral genes detected
RF10_ctg11683	14517	No	NA	12	5	0	Low-quality	Genome-fragment	25.77	AAI-based (medium-confidence)	0	1
RF10_ctg11687	42913	No	NA	40	2	20	Medium-quality	Genome-fragment	61.95	HMM-based (lower-bound)	0	1
RF10_ctg11697	10185	No	NA	8	0	1	Not-determined	Genome-fragment	NA	NA	0	1	no viral genes detected
RF10_ctg11698	5706	No	NA	7	2	0	Low-quality	Genome-fragment	4.35	AAI-based (medium-confidence)	0	1
RF10_ctg11713	5621	No	NA	5	0	1	Not-determined	Genome-fragment	NA	NA	0	1	no viral genes detected
RF10_ctg11720	7912	No	NA	9	0	1	Not-determined	Genome-fragment	NA	NA	0	1	no viral genes detected
RF10_ctg11729	6960	No	NA	10	0	1	Not-determined	Genome-fragment	NA	NA	0	1	no viral genes detected
RF10_ctg11746	7252	No	NA	7	0	1	Not-determined	Genome-fragment	NA	NA	0	1	no viral genes detected
RF10_ctg11748	5406	No	NA	4	0	2	Not-determined	Genome-fragment	NA	NA	0	1	no viral genes detected
RF10_ctg11753	8869	No	NA	13	2	0	Low-quality	Genome-fragment	21.13	AAI-based (high-confidence)	0	1
RF10_ctg11761	5703	No	NA	5	0	1	Not-determined	Genome-fragment	NA	NA	0	1	no viral genes detected
RF10_ctg11778	6467	No	NA	5	0	0	Not-determined	Genome-fragment	NA	NA	0	1	no viral genes detected
RF10_ctg11788	23827	No	NA	32	14	0	Medium-quality	Genome-fragment	50.42	AAI-based (high-confidence)	0	1
RF10_ctg11790	9322	No	NA	6	0	1	Not-determined	Genome-fragment	NA	NA	0	1	no viral genes detected
RF10_ctg11796	5836	No	NA	7	0	0	Low-quality	Genome-fragment	2.33	AAI-based (high-confidence)	0	1	no viral genes detected
RF10_ctg11803	5893	No	NA	4	0	0	Not-determined	Genome-fragment	NA	NA	0	1	no viral genes detected
RF10_ctg11808	8509	No	NA	11	6	0	Low-quality	Genome-fragment	18.3	AAI-based (high-confidence)	0	1
RF10_ctg11831	68963	No	NA	101	22	2	High-quality	High-quality	100	AAI-based (high-confidence)	0	1
RF10_ctg11837	7424	No	NA	9	1	2	High-quality	High-quality	100	HMM-based (lower-bound)	0	1
RF10_ctg11858	6318	No	NA	7	0	1	Low-quality	Genome-fragment	5.19	AAI-based (medium-confidence)	0	1	no viral genes detected
RF10_ctg11865	28159	No	NA	31	6	1	Low-quality	Genome-fragment	29.32	AAI-based (medium-confidence)	0	1
RF10_ctg11868	5794	No	NA	6	0	1	Not-determined	Genome-fragment	NA	NA	0	1	no viral genes detected
RF10_ctg11882	6112	No	NA	6	0	1	Not-determined	Genome-fragment	NA	NA	0	1.01	no viral genes detected
RF10_ctg11902	5499	No	NA	2	0	0	Not-determined	Genome-fragment	NA	NA	0	1.02	no viral genes detected; low-confidence ITR
RF10_ctg11927	6481	No	NA	12	1	0	Low-quality	Genome-fragment	16.59	AAI-based (high-confidence)	0	1
RF10_ctg11950	10333	No	NA	10	0	2	Not-determined	Genome-fragment	NA	NA	0	1	no viral genes detected
RF10_ctg11997	16218	No	NA	27	6	1	Low-quality	Genome-fragment	26.23	AAI-based (high-confidence)	0	1
RF10_ctg11998	15211	No	NA	10	3	0	Low-quality	Genome-fragment	13.56	AAI-based (medium-confidence)	0	1
RF10_ctg12011	8328	No	NA	16	1	2	Low-quality	Genome-fragment	1.53	HMM-based (lower-bound)	0	1
RF10_ctg12019	11369	No	NA	14	0	3	Low-quality	Genome-fragment	37.35	AAI-based (medium-confidence)	0	1	no viral genes detected
RF10_ctg12024	7913	No	NA	4	0	0	Not-determined	Genome-fragment	NA	NA	0	1.11	no viral genes detected; low-confidence DTR
RF10_ctg12035	9910	No	NA	9	0	0	Medium-quality	Genome-fragment	68.15	AAI-based (medium-confidence)	0	1.01	no viral genes detected
RF10_ctg12037	8783	No	NA	13	4	0	Low-quality	Genome-fragment	20.34	AAI-based (medium-confidence)	0	1
RF10_ctg12059	20096	No	NA	18	1	8	Low-quality	Genome-fragment	29.28	HMM-based (lower-bound)	0	1
RF10_ctg12083	5390	No	NA	8	1	0	Low-quality	Genome-fragment	8.42	HMM-based (lower-bound)	0	1
RF10_ctg12101	5368	No	NA	3	0	1	Not-determined	Genome-fragment	NA	NA	0	1	no viral genes detected
RF10_ctg12106	11164	No	NA	7	0	0	Not-determined	Genome-fragment	NA	NA	0	1	no viral genes detected
RF10_ctg12114	6933	No	NA	11	9	0	Low-quality	Genome-fragment	9.5	AAI-based (high-confidence)	0	1
RF10_ctg12122	7826	No	NA	8	0	2	Not-determined	Genome-fragment	NA	NA	0	1	no viral genes detected
RF10_ctg12131	7377	No	NA	12	0	2	Not-determined	Genome-fragment	NA	NA	0	1	no viral genes detected
RF10_ctg12142	6181	No	NA	4	1	0	Low-quality	Genome-fragment	17.19	AAI-based (medium-confidence)	0	1
RF10_ctg12152	73190	No	NA	72	2	8	High-quality	High-quality	95.9	HMM-based (lower-bound)	0	1
RF10_ctg12165	11755	No	NA	10	4	0	Low-quality	Genome-fragment	23.32	AAI-based (high-confidence)	0	1
RF10_ctg12167	5613	No	NA	5	0	2	Not-determined	Genome-fragment	NA	NA	0	1	no viral genes detected
RF10_ctg12176	8582	No	NA	20	0	2	Low-quality	Genome-fragment	15.56	AAI-based (medium-confidence)	0	1	no viral genes detected
RF10_ctg12186	9949	No	NA	7	0	1	Not-determined	Genome-fragment	NA	NA	0	1	no viral genes detected
RF10_ctg12192	6256	No	NA	4	0	1	Low-quality	Genome-fragment	6.35	AAI-based (medium-confidence)	0	1	no viral genes detected
RF10_ctg12198	7033	No	NA	11	0	1	Not-determined	Genome-fragment	NA	NA	0	1	no viral genes detected
RF10_ctg12221	17221	No	NA	18	5	0	Low-quality	Genome-fragment	38.7	AAI-based (medium-confidence)	0	1
RF10_ctg12237	17697	No	NA	21	0	4	Not-determined	Genome-fragment	NA	NA	0	1	no viral genes detected
RF10_ctg12245	10134	No	NA	7	0	1	Low-quality	Genome-fragment	5.68	AAI-based (medium-confidence)	0	1	no viral genes detected
RF10_ctg12248	5766	No	NA	7	2	0	Low-quality	Genome-fragment	15.53	AAI-based (high-confidence)	0	1
RF10_ctg12269	12620	No	NA	15	0	2	Not-determined	Genome-fragment	NA	NA	0	1	no viral genes detected
RF10_ctg12271	5405	No	NA	9	8	0	Low-quality	Genome-fragment	16.84	AAI-based (high-confidence)	0	1
RF10_ctg12300	10236	No	NA	8	0	2	Not-determined	Genome-fragment	NA	NA	0	1	no viral genes detected
RF10_ctg12311	166091	No	NA	179	16	15	High-quality	High-quality	100	AAI-based (medium-confidence)	0	1
RF10_ctg12323	13442	No	NA	12	0	1	Not-determined	Genome-fragment	NA	NA	0	1	no viral genes detected
RF10_ctg12327	5241	No	NA	5	0	1	Not-determined	Genome-fragment	NA	NA	0	1	no viral genes detected
RF10_ctg12342	9084	No	NA	6	0	1	Low-quality	Genome-fragment	21.61	AAI-based (medium-confidence)	0	1	no viral genes detected
RF10_ctg12344	6611	No	NA	7	0	0	Not-determined	Genome-fragment	NA	NA	0	1	no viral genes detected
RF10_ctg12350	16000	No	NA	20	14	0	Low-quality	Genome-fragment	36.31	AAI-based (high-confidence)	0	1
RF10_ctg12368	18247	No	NA	15	0	2	Not-determined	Genome-fragment	NA	NA	0	1	no viral genes detected
RF10_ctg12376	7706	No	NA	8	0	0	Not-determined	Genome-fragment	NA	NA	0	1	no viral genes detected
RF10_ctg12391	5951	No	NA	4	0	0	Low-quality	Genome-fragment	10.66	AAI-based (medium-confidence)	0	1	no viral genes detected
RF10_ctg12440	8130	No	NA	15	4	1	Low-quality	Genome-fragment	25.25	AAI-based (high-confidence)	0	1
RF10_ctg12444	5465	No	NA	9	4	0	Low-quality	Genome-fragment	13.6	AAI-based (high-confidence)	0	1
RF10_ctg12462	6040	No	NA	5	0	1	Not-determined	Genome-fragment	NA	NA	0	1	no viral genes detected
RF10_ctg12464	6016	No	NA	6	1	0	Low-quality	Genome-fragment	7.88	HMM-based (lower-bound)	0	1
RF10_ctg12465	7099	No	NA	10	2	0	Low-quality	Genome-fragment	19.74	AAI-based (high-confidence)	0	1
RF10_ctg12471	5018	No	NA	10	3	0	Low-quality	Genome-fragment	7.7	AAI-based (high-confidence)	0	1
RF10_ctg12476	5003	No	NA	7	0	0	Not-determined	Genome-fragment	NA	NA	0	1	no viral genes detected
RF10_ctg12484	10272	No	NA	11	5	1	Low-quality	Genome-fragment	12.83	AAI-based (high-confidence)	0	1
RF10_ctg12500	5091	No	NA	5	0	0	Not-determined	Genome-fragment	NA	NA	0	1	no viral genes detected
RF10_ctg12511	39059	No	NA	28	0	6	Not-determined	Genome-fragment	NA	NA	0	1.01	no viral genes detected
RF10_ctg12538	7723	No	NA	12	0	1	Not-determined	Genome-fragment	NA	NA	0	1	no viral genes detected
RF10_ctg12542	6775	No	NA	5	0	1	Not-determined	Genome-fragment	NA	NA	0	1	no viral genes detected
RF10_ctg12550	6442	No	NA	8	6	0	Low-quality	Genome-fragment	12.02	AAI-based (high-confidence)	0	1
RF10_ctg12551	5412	No	NA	4	0	0	Not-determined	Genome-fragment	NA	NA	0	1.01	no viral genes detected
RF10_ctg12552	20862	No	NA	29	3	1	Low-quality	Genome-fragment	7.34	AAI-based (medium-confidence)	0	1
RF10_ctg12557	5879	No	NA	11	0	3	Not-determined	Genome-fragment	NA	NA	0	1	no viral genes detected
RF10_ctg12569	5650	No	NA	8	5	0	Low-quality	Genome-fragment	12.17	AAI-based (high-confidence)	0	1
RF10_ctg12585	6980	No	NA	6	0	1	Not-determined	Genome-fragment	NA	NA	0	1	no viral genes detected
RF10_ctg12587	19937	No	NA	31	2	1	Low-quality	Genome-fragment	5.53	AAI-based (medium-confidence)	0	1
RF10_ctg12601	10715	No	NA	6	2	0	Low-quality	Genome-fragment	6.33	AAI-based (high-confidence)	0	1
RF10_ctg12609	22053	No	NA	13	0	2	Not-determined	Genome-fragment	NA	NA	0	1	no viral genes detected
RF10_ctg12619	15503	No	NA	18	1	0	Low-quality	Genome-fragment	35	AAI-based (medium-confidence)	0	1
RF10_ctg12620	15389	No	NA	17	0	1	Not-determined	Genome-fragment	NA	NA	0	1	no viral genes detected
RF10_ctg12650	30701	No	NA	27	1	10	High-quality	High-quality	100	HMM-based (lower-bound)	0	1.01
RF10_ctg12668	9611	No	NA	20	5	0	Low-quality	Genome-fragment	29.94	AAI-based (high-confidence)	0	1
RF10_ctg12676	8247	No	NA	7	0	2	Low-quality	Genome-fragment	25.2	AAI-based (medium-confidence)	0	1	no viral genes detected
RF10_ctg12687	8278	No	NA	7	0	0	Not-determined	Genome-fragment	NA	NA	0	1	no viral genes detected
RF10_ctg12691	7658	No	NA	13	6	0	Low-quality	Genome-fragment	20.57	AAI-based (high-confidence)	0	1
RF10_ctg12696	25752	No	NA	28	3	2	Low-quality	Genome-fragment	18.36	AAI-based (high-confidence)	0	1
RF10_ctg12709	11771	No	NA	19	2	0	Low-quality	Genome-fragment	21.02	AAI-based (high-confidence)	0	1
RF10_ctg12714	23665	No	NA	20	0	7	Not-determined	Genome-fragment	NA	NA	0	1	no viral genes detected
RF10_ctg12720	9061	No	NA	14	8	0	Low-quality	Genome-fragment	18.73	AAI-based (high-confidence)	0	1
RF10_ctg12734	5242	No	NA	6	0	2	Not-determined	Genome-fragment	NA	NA	0	1	no viral genes detected
RF10_ctg12740	6921	No	NA	4	0	2	Low-quality	Genome-fragment	2.93	AAI-based (medium-confidence)	0	1	no viral genes detected
RF10_ctg12741	8926	No	NA	9	0	2	Not-determined	Genome-fragment	NA	NA	0	1.01	no viral genes detected
RF10_ctg12756	14660	No	NA	19	5	2	Low-quality	Genome-fragment	20.16	HMM-based (lower-bound)	0	1
RF10_ctg12764	35665	No	NA	52	11	0	Low-quality	Genome-fragment	46.29	HMM-based (lower-bound)	0	1
RF10_ctg12768	7604	No	NA	7	0	3	Not-determined	Genome-fragment	NA	NA	0	1	no viral genes detected
RF10_ctg12769	6522	No	NA	8	0	0	Not-determined	Genome-fragment	NA	NA	0	1	no viral genes detected
RF10_ctg12773	5800	No	NA	9	0	3	Not-determined	Genome-fragment	NA	NA	0	1	no viral genes detected
RF10_ctg12777	6417	No	NA	11	0	0	Not-determined	Genome-fragment	NA	NA	0	1	no viral genes detected
RF10_ctg12778	25085	No	NA	32	14	0	Medium-quality	Genome-fragment	52.44	AAI-based (high-confidence)	0	1
RF10_ctg12816	11051	No	NA	15	0	0	Not-determined	Genome-fragment	NA	NA	0	1	no viral genes detected
RF10_ctg12820	12444	No	NA	22	3	0	Low-quality	Genome-fragment	27.38	AAI-based (high-confidence)	0	1
RF10_ctg12825	5065	No	NA	4	0	0	Low-quality	Genome-fragment	11.72	AAI-based (medium-confidence)	0	1	no viral genes detected
RF10_ctg12828	25044	No	NA	25	0	2	Not-determined	Genome-fragment	NA	NA	0	1	no viral genes detected
RF10_ctg12836	11272	No	NA	19	6	0	Low-quality	Genome-fragment	19.58	AAI-based (high-confidence)	0	1
RF10_ctg12838	20958	No	NA	23	0	11	Not-determined	Genome-fragment	NA	NA	0	1.01	no viral genes detected
RF10_ctg12853	9066	No	NA	9	0	4	Not-determined	Genome-fragment	NA	NA	0	1	no viral genes detected
RF10_ctg12864	5345	No	NA	6	0	0	Low-quality	Genome-fragment	13.14	AAI-based (high-confidence)	0	1	no viral genes detected
RF10_ctg12870	12076	No	NA	10	0	4	Not-determined	Genome-fragment	NA	NA	0	1	no viral genes detected
RF10_ctg12873	5864	No	NA	8	0	0	Low-quality	Genome-fragment	11.6	AAI-based (medium-confidence)	0	1	no viral genes detected
RF10_ctg12878	7031	No	NA	7	0	1	Low-quality	Genome-fragment	12.58	AAI-based (medium-confidence)	0	1	no viral genes detected
RF10_ctg12884	6427	No	NA	11	1	0	Low-quality	Genome-fragment	3.49	HMM-based (lower-bound)	0	1
RF10_ctg12891	6928	No	NA	9	0	2	Not-determined	Genome-fragment	NA	NA	0	1	no viral genes detected
RF10_ctg12903	6035	No	NA	4	0	1	Not-determined	Genome-fragment	NA	NA	0	1	no viral genes detected
RF10_ctg12931	7342	No	NA	11	0	3	Low-quality	Genome-fragment	6.54	AAI-based (high-confidence)	0	1	no viral genes detected
RF10_ctg12936	5120	No	NA	7	0	1	Not-determined	Genome-fragment	NA	NA	0	1	no viral genes detected
RF10_ctg12940	18901	No	NA	31	6	1	Low-quality	Genome-fragment	29.95	AAI-based (high-confidence)	0	1
RF10_ctg12944	7529	No	NA	7	0	2	Low-quality	Genome-fragment	3.78	AAI-based (medium-confidence)	0	1	no viral genes detected
RF10_ctg12954	9770	No	NA	13	0	2	Low-quality	Genome-fragment	11.22	AAI-based (medium-confidence)	0	1	no viral genes detected
RF10_ctg12958	16388	No	NA	21	7	0	Low-quality	Genome-fragment	34.78	AAI-based (high-confidence)	0	1
RF10_ctg12970	8653	No	NA	14	8	0	Low-quality	Genome-fragment	21.91	AAI-based (high-confidence)	0	1
RF10_ctg12995	6520	No	NA	9	0	0	Not-determined	Genome-fragment	NA	NA	0	1	no viral genes detected
RF10_ctg13007	12573	No	NA	13	0	2	Not-determined	Genome-fragment	NA	NA	0	1	no viral genes detected
RF10_ctg13009	5576	No	NA	10	0	0	Low-quality	Genome-fragment	14.3	AAI-based (medium-confidence)	0	1	no viral genes detected
RF10_ctg13014	5152	No	NA	8	0	0	Not-determined	Genome-fragment	NA	NA	0	1	no viral genes detected
RF10_ctg13043	8756	No	NA	9	0	0	Not-determined	Genome-fragment	NA	NA	0	1	no viral genes detected
RF10_ctg13050	9970	No	NA	16	0	1	Low-quality	Genome-fragment	11.2	AAI-based (high-confidence)	0	1	no viral genes detected
RF10_ctg13052	8492	No	NA	13	0	0	Not-determined	Genome-fragment	NA	NA	0	1	no viral genes detected
RF10_ctg13061	5933	No	NA	13	4	0	Low-quality	Genome-fragment	14.08	AAI-based (high-confidence)	0	1.01
RF10_ctg13065	12033	No	NA	20	0	4	Not-determined	Genome-fragment	NA	NA	0	1	no viral genes detected
RF10_ctg13066	8889	No	NA	5	0	0	Not-determined	Genome-fragment	NA	NA	0	1.01	no viral genes detected
RF10_ctg13070	6265	No	NA	5	5	0	Low-quality	Genome-fragment	15.35	AAI-based (high-confidence)	0	1
RF10_ctg13086	7445	No	NA	15	3	0	Low-quality	Genome-fragment	19.65	AAI-based (high-confidence)	0	1
RF10_ctg13098	6718	No	NA	6	0	3	Not-determined	Genome-fragment	NA	NA	0	1	no viral genes detected
RF10_ctg13111	8502	No	NA	8	0	3	Not-determined	Genome-fragment	NA	NA	0	1	no viral genes detected
RF10_ctg13123	8286	No	NA	20	3	0	Low-quality	Genome-fragment	18.61	AAI-based (medium-confidence)	0	1
RF10_ctg13142	5988	No	NA	4	0	2	Not-determined	Genome-fragment	NA	NA	0	1	no viral genes detected
RF10_ctg13148	7122	No	NA	8	1	1	Low-quality	Genome-fragment	15.41	AAI-based (high-confidence)	0	1
RF10_ctg13152	5434	No	NA	6	0	0	Not-determined	Genome-fragment	NA	NA	0	1	no viral genes detected
RF10_ctg13168	12125	No	NA	15	1	1	Low-quality	Genome-fragment	17.45	HMM-based (lower-bound)	0	1
RF10_ctg13177	5460	No	NA	4	0	1	Not-determined	Genome-fragment	NA	NA	0	1	no viral genes detected
RF10_ctg13189	6127	No	NA	7	0	1	Not-determined	Genome-fragment	NA	NA	0	1	no viral genes detected
RF10_ctg13214	7904	No	NA	12	0	2	Low-quality	Genome-fragment	19.44	AAI-based (medium-confidence)	0	1	no viral genes detected
RF10_ctg13222	5542	No	NA	6	0	0	Not-determined	Genome-fragment	NA	NA	0	1	no viral genes detected
RF10_ctg13223	6075	No	NA	5	0	2	Low-quality	Genome-fragment	13.31	AAI-based (medium-confidence)	0	1	no viral genes detected
RF10_ctg13228	29695	No	NA	41	21	1	Medium-quality	Genome-fragment	67.9	AAI-based (high-confidence)	0	1
RF10_ctg13236	8753	No	NA	13	0	2	Not-determined	Genome-fragment	NA	NA	0	1	no viral genes detected
RF10_ctg13242	9973	No	NA	14	1	2	Low-quality	Genome-fragment	6.3	HMM-based (lower-bound)	0	1
RF10_ctg13249	6772	No	NA	5	0	1	Not-determined	Genome-fragment	NA	NA	0	1	no viral genes detected
RF10_ctg13277	5206	No	NA	6	1	0	Low-quality	Genome-fragment	14.5	AAI-based (high-confidence)	0	1
RF10_ctg13289	5696	No	NA	4	0	1	Not-determined	Genome-fragment	NA	NA	0	1	no viral genes detected
RF10_ctg13293	6279	No	NA	6	0	1	Low-quality	Genome-fragment	13.51	AAI-based (high-confidence)	0	1	no viral genes detected
RF10_ctg13302	9728	No	NA	11	10	0	Low-quality	Genome-fragment	15.83	AAI-based (medium-confidence)	0	1
RF10_ctg13307	10354	No	NA	12	0	2	Not-determined	Genome-fragment	NA	NA	0	1.01	no viral genes detected
RF10_ctg13312	5355	No	NA	6	0	2	Not-determined	Genome-fragment	NA	NA	0	1.01	no viral genes detected
RF10_ctg13358	5084	No	NA	7	0	0	Low-quality	Genome-fragment	3.06	AAI-based (medium-confidence)	0	1	no viral genes detected
RF10_ctg13360	17544	No	NA	13	1	1	Low-quality	Genome-fragment	26.55	HMM-based (lower-bound)	0	1
RF10_ctg13368	18148	No	NA	18	0	9	Not-determined	Genome-fragment	NA	NA	0	1	no viral genes detected
RF10_ctg13384	7412	No	NA	10	6	0	Low-quality	Genome-fragment	10.5	AAI-based (high-confidence)	0	1
RF10_ctg13386	45424	No	NA	63	14	0	High-quality	High-quality	98.89	AAI-based (high-confidence)	0	1
RF10_ctg13397	5437	No	NA	6	0	0	Not-determined	Genome-fragment	NA	NA	0	1	no viral genes detected
RF10_ctg13401	5953	No	NA	3	0	0	Low-quality	Genome-fragment	4.6	AAI-based (medium-confidence)	0	1	no viral genes detected
RF10_ctg13406	7352	No	NA	8	0	4	Not-determined	Genome-fragment	NA	NA	0	1	no viral genes detected
RF10_ctg13408	6092	No	NA	12	9	0	Low-quality	Genome-fragment	13.5	AAI-based (high-confidence)	0	1
RF10_ctg13425	6749	No	NA	6	0	3	Not-determined	Genome-fragment	NA	NA	0	1	no viral genes detected
RF10_ctg13430	5787	No	NA	6	0	1	Not-determined	Genome-fragment	NA	NA	0	1	no viral genes detected
RF10_ctg13432	6067	No	NA	7	0	2	Not-determined	Genome-fragment	NA	NA	0	1	no viral genes detected
RF10_ctg13436	10007	No	NA	8	0	0	Low-quality	Genome-fragment	20.91	AAI-based (medium-confidence)	0	1	no viral genes detected
RF10_ctg13439	5543	No	NA	4	0	2	Not-determined	Genome-fragment	NA	NA	0	1	no viral genes detected
RF10_ctg13448	5461	No	NA	4	1	0	Low-quality	Genome-fragment	3.77	HMM-based (lower-bound)	0	1
RF10_ctg13454	11847	No	NA	13	0	4	Not-determined	Genome-fragment	NA	NA	0	1	no viral genes detected
RF10_ctg13463	5988	No	NA	7	0	3	Not-determined	Genome-fragment	NA	NA	0	1	no viral genes detected
RF10_ctg13473	5699	No	NA	4	4	0	Low-quality	Genome-fragment	15.03	AAI-based (high-confidence)	0	1
RF10_ctg13495	5754	No	NA	5	0	0	Low-quality	Genome-fragment	14.57	AAI-based (medium-confidence)	0	1	no viral genes detected
RF10_ctg13507	38445	No	NA	32	0	10	Not-determined	Genome-fragment	NA	NA	0	1	no viral genes detected
RF10_ctg13510	5837	No	NA	8	0	2	Not-determined	Genome-fragment	NA	NA	0	1	no viral genes detected
RF10_ctg13521	5422	No	NA	8	0	2	Not-determined	Genome-fragment	NA	NA	0	1	no viral genes detected
RF10_ctg13524	6550	No	NA	4	0	0	Not-determined	Genome-fragment	NA	NA	0	1.01	no viral genes detected
RF10_ctg13553	28003	No	NA	29	1	3	Medium-quality	Genome-fragment	50.22	AAI-based (medium-confidence)	0	1
RF10_ctg13558	23957	No	NA	17	1	4	Low-quality	Genome-fragment	6.56	HMM-based (lower-bound)	0	1.01
RF10_ctg13563	6582	No	NA	9	0	2	Not-determined	Genome-fragment	NA	NA	0	1	no viral genes detected
RF10_ctg13570	7647	No	NA	10	0	2	Not-determined	Genome-fragment	NA	NA	0	1	no viral genes detected
RF10_ctg13574	34730	No	NA	33	15	2	Medium-quality	Genome-fragment	74.76	AAI-based (medium-confidence)	0	1
RF10_ctg13580	7451	No	NA	12	0	2	Not-determined	Genome-fragment	NA	NA	0	1	no viral genes detected
RF10_ctg13583	5390	No	NA	8	0	0	Low-quality	Genome-fragment	13.66	AAI-based (high-confidence)	0	1	no viral genes detected
RF10_ctg13599	18825	No	NA	20	0	8	Not-determined	Genome-fragment	NA	NA	0	1	no viral genes detected
RF10_ctg13611	11403	No	NA	16	4	0	Low-quality	Genome-fragment	27.32	AAI-based (high-confidence)	0	1
RF10_ctg13612	12324	No	NA	12	0	0	Low-quality	Genome-fragment	26.55	AAI-based (medium-confidence)	0	1	no viral genes detected
RF10_ctg13615	5066	No	NA	4	0	0	Low-quality	Genome-fragment	5.48	AAI-based (medium-confidence)	0	1	no viral genes detected
RF10_ctg13619	24248	No	NA	25	3	1	Medium-quality	Genome-fragment	58.37	AAI-based (high-confidence)	0	1
RF10_ctg13630	6608	No	NA	6	0	0	Not-determined	Genome-fragment	NA	NA	0	1	no viral genes detected
RF10_ctg13635	5296	No	NA	7	0	0	Not-determined	Genome-fragment	NA	NA	0	1	no viral genes detected
RF10_ctg13655	6962	No	NA	7	3	0	Low-quality	Genome-fragment	15.75	AAI-based (medium-confidence)	0	1
RF10_ctg13656	5628	No	NA	6	0	2	Not-determined	Genome-fragment	NA	NA	0	1	no viral genes detected
RF10_ctg13662	6032	No	NA	5	0	0	Not-determined	Genome-fragment	NA	NA	0	1	no viral genes detected
RF10_ctg13676	6008	No	NA	7	0	1	Not-determined	Genome-fragment	NA	NA	0	1	no viral genes detected
RF10_ctg13679	5278	No	NA	7	3	0	Low-quality	Genome-fragment	10.16	AAI-based (high-confidence)	0	1
RF10_ctg13707	5485	No	NA	6	4	0	Low-quality	Genome-fragment	9.37	HMM-based (lower-bound)	0	1
RF10_ctg13726	5168	No	NA	7	0	0	Not-determined	Genome-fragment	NA	NA	0	1	no viral genes detected
RF10_ctg13739	8898	No	NA	8	0	0	Not-determined	Genome-fragment	NA	NA	0	1	no viral genes detected
RF10_ctg13762	8300	No	NA	8	0	1	Low-quality	Genome-fragment	19.12	AAI-based (medium-confidence)	0	1	no viral genes detected
RF10_ctg13763	6116	No	NA	5	0	2	Not-determined	Genome-fragment	NA	NA	0	1	no viral genes detected
RF10_ctg13788	7532	No	NA	8	0	0	Low-quality	Genome-fragment	20.55	AAI-based (high-confidence)	0	1	no viral genes detected
RF10_ctg13793	5869	No	NA	8	1	1	Low-quality	Genome-fragment	12.12	AAI-based (medium-confidence)	0	1
RF10_ctg13802	8505	No	NA	9	0	0	Low-quality	Genome-fragment	16.69	AAI-based (high-confidence)	0	1	no viral genes detected
RF10_ctg13817	23879	No	NA	33	10	1	Medium-quality	Genome-fragment	66.72	AAI-based (high-confidence)	0	1
RF10_ctg13833	6049	No	NA	6	0	2	Low-quality	Genome-fragment	4.16	AAI-based (high-confidence)	0	1	no viral genes detected
RF10_ctg13841	5491	No	NA	4	3	0	Low-quality	Genome-fragment	8.59	AAI-based (high-confidence)	0	1
RF10_ctg13851	5705	No	NA	9	0	0	Low-quality	Genome-fragment	9.71	AAI-based (medium-confidence)	0	1	no viral genes detected
RF10_ctg13878	11906	No	NA	15	0	2	Not-determined	Genome-fragment	NA	NA	0	1	no viral genes detected
RF10_ctg13906	5034	No	NA	7	0	1	Not-determined	Genome-fragment	NA	NA	0	1	no viral genes detected
RF10_ctg13917	30755	No	NA	44	6	2	Medium-quality	Genome-fragment	69.53	AAI-based (medium-confidence)	0	1
RF10_ctg13925	8622	No	NA	10	0	0	Low-quality	Genome-fragment	6.75	AAI-based (high-confidence)	0	1	no viral genes detected
RF10_ctg13927	6317	No	NA	8	4	0	Low-quality	Genome-fragment	11.07	AAI-based (medium-confidence)	0	1
RF10_ctg13933	6270	No	NA	10	2	0	Low-quality	Genome-fragment	10.23	HMM-based (lower-bound)	0	1
RF10_ctg13945	8788	No	NA	16	4	0	Low-quality	Genome-fragment	17.67	AAI-based (medium-confidence)	0	1.01	low-confidence ITR
RF10_ctg13946	9242	No	NA	15	8	0	Low-quality	Genome-fragment	26.77	AAI-based (high-confidence)	0	1
RF10_ctg13953	11543	No	NA	13	3	1	Low-quality	Genome-fragment	15.84	HMM-based (lower-bound)	0	1
RF10_ctg13958	12695	No	NA	21	2	0	Low-quality	Genome-fragment	14.95	HMM-based (lower-bound)	0	1
RF10_ctg13963	6008	No	NA	7	1	0	Low-quality	Genome-fragment	2.9	HMM-based (lower-bound)	0	1
RF10_ctg13967	10005	No	NA	11	0	0	Not-determined	Genome-fragment	NA	NA	0	1	no viral genes detected
RF10_ctg13975	21698	No	NA	21	0	6	Not-determined	Genome-fragment	NA	NA	0	1	no viral genes detected
RF10_ctg13996	14937	No	NA	19	13	0	Low-quality	Genome-fragment	37.21	AAI-based (medium-confidence)	0	1
RF10_ctg13997	8553	No	NA	12	2	0	Low-quality	Genome-fragment	12.24	AAI-based (medium-confidence)	0	1
RF10_ctg13999	10981	No	NA	8	0	3	Not-determined	Genome-fragment	NA	NA	0	1	no viral genes detected
RF10_ctg14000	6549	No	NA	6	4	0	Low-quality	Genome-fragment	14.37	AAI-based (high-confidence)	0	1
RF10_ctg14003	54026	No	NA	48	1	13	Low-quality	Genome-fragment	33.28	HMM-based (lower-bound)	0	1
RF10_ctg14005	5400	No	NA	6	0	1	Not-determined	Genome-fragment	NA	NA	0	1	no viral genes detected
RF10_ctg14006	6027	No	NA	5	0	0	Not-determined	Genome-fragment	NA	NA	0	1	no viral genes detected
RF10_ctg14014	41411	No	NA	34	0	16	Not-determined	Genome-fragment	NA	NA	0	1	no viral genes detected
RF10_ctg14016	5450	No	NA	5	1	0	Low-quality	Genome-fragment	8.9	AAI-based (high-confidence)	0	1
RF10_ctg14033	24334	No	NA	24	1	9	Low-quality	Genome-fragment	22.2	HMM-based (lower-bound)	0	1
RF10_ctg14035	12313	No	NA	8	0	2	Not-determined	Genome-fragment	NA	NA	0	1	no viral genes detected
RF10_ctg14039	5011	No	NA	6	0	1	Not-determined	Genome-fragment	NA	NA	0	1	no viral genes detected
RF10_ctg14048	24911	No	NA	22	1	10	Low-quality	Genome-fragment	35.3	HMM-based (lower-bound)	0	1
RF10_ctg14052	8391	No	NA	12	0	1	Not-determined	Genome-fragment	NA	NA	0	1	no viral genes detected
RF10_ctg14058	8276	No	NA	5	0	1	Not-determined	Genome-fragment	NA	NA	0	1	no viral genes detected
RF10_ctg14067	6754	No	NA	9	0	2	Not-determined	Genome-fragment	NA	NA	0	1	no viral genes detected
RF10_ctg14086	5368	No	NA	7	0	0	Not-determined	Genome-fragment	NA	NA	0	1	no viral genes detected
RF10_ctg14088	65626	No	NA	65	8	3	High-quality	High-quality	100	AAI-based (high-confidence)	0	1
RF10_ctg14098	5044	No	NA	9	3	0	Low-quality	Genome-fragment	13.88	AAI-based (high-confidence)	0	1
RF10_ctg14122	7580	No	NA	8	0	1	Not-determined	Genome-fragment	NA	NA	0	1	no viral genes detected
RF10_ctg14142	7641	No	NA	13	0	2	Low-quality	Genome-fragment	13.7	AAI-based (high-confidence)	0	1	no viral genes detected
RF10_ctg14146	6262	No	NA	7	1	0	Low-quality	Genome-fragment	3.83	HMM-based (lower-bound)	0	1
RF10_ctg14147	5948	No	NA	10	0	1	Low-quality	Genome-fragment	12.84	AAI-based (high-confidence)	0	1	no viral genes detected
RF10_ctg14163	7233	No	NA	8	1	0	Low-quality	Genome-fragment	2.13	HMM-based (lower-bound)	0	1
RF10_ctg14164	7605	No	NA	10	0	0	Not-determined	Genome-fragment	NA	NA	0	1	no viral genes detected
RF10_ctg14167	10898	No	NA	12	0	5	Not-determined	Genome-fragment	NA	NA	0	1	no viral genes detected
RF10_ctg14168	8214	No	NA	7	0	0	Not-determined	Genome-fragment	NA	NA	0	1	no viral genes detected
RF10_ctg14191	7347	No	NA	4	0	1	Not-determined	Genome-fragment	NA	NA	0	1	no viral genes detected
RF10_ctg14212	5027	No	NA	5	0	2	Not-determined	Genome-fragment	NA	NA	0	1	no viral genes detected
RF10_ctg14213	5122	No	NA	3	0	0	Low-quality	Genome-fragment	3.32	AAI-based (medium-confidence)	0	1	no viral genes detected
RF10_ctg14238	5768	No	NA	7	0	0	Not-determined	Genome-fragment	NA	NA	0	1.01	no viral genes detected
RF10_ctg14252	5369	No	NA	9	0	1	Not-determined	Genome-fragment	NA	NA	0	1	no viral genes detected
RF10_ctg14262	7530	No	NA	17	3	0	Low-quality	Genome-fragment	21.25	AAI-based (high-confidence)	0	1
RF10_ctg14283	16822	No	NA	17	0	4	Not-determined	Genome-fragment	NA	NA	0	1	no viral genes detected
RF10_ctg14292	6875	No	NA	14	4	0	Low-quality	Genome-fragment	14.34	AAI-based (medium-confidence)	0	1
RF10_ctg14303	9384	No	NA	11	0	0	Low-quality	Genome-fragment	7.02	AAI-based (medium-confidence)	0	1	no viral genes detected
RF10_ctg14320	6817	No	NA	8	0	0	Not-determined	Genome-fragment	NA	NA	0	1	no viral genes detected
RF10_ctg14328	5153	No	NA	4	0	1	Low-quality	Genome-fragment	2.76	AAI-based (high-confidence)	0	1	no viral genes detected
RF10_ctg14331	23231	No	NA	27	0	13	Not-determined	Genome-fragment	NA	NA	0	1	no viral genes detected
RF10_ctg14336	5226	No	NA	6	0	2	Not-determined	Genome-fragment	NA	NA	0	1	no viral genes detected
RF10_ctg14360	7718	No	NA	8	0	1	Not-determined	Genome-fragment	NA	NA	0	1	no viral genes detected
RF10_ctg14368	8986	No	NA	8	0	1	Low-quality	Genome-fragment	3.59	AAI-based (medium-confidence)	0	1	no viral genes detected
RF10_ctg14376	12801	No	NA	12	1	4	Low-quality	Genome-fragment	15.24	HMM-based (lower-bound)	0	1.01	low-confidence DTR
RF10_ctg14380	10956	No	NA	15	0	1	Not-determined	Genome-fragment	NA	NA	0	1.01	no viral genes detected; low-confidence DTR
RF10_ctg14388	5397	No	NA	8	0	0	Not-determined	Genome-fragment	NA	NA	0	1.02	no viral genes detected; low-confidence DTR
RF10_ctg14390	7361	No	NA	7	0	1	Not-determined	Genome-fragment	NA	NA	0	1.03	no viral genes detected; low-confidence DTR
RF10_ctg14394	6595	No	NA	8	6	0	Low-quality	Genome-fragment	14.82	AAI-based (high-confidence)	0	1
RF10_ctg14397	6926	No	NA	5	0	2	Not-determined	Genome-fragment	NA	NA	0	1	no viral genes detected
RF10_ctg14401	11733	No	NA	16	1	0	Low-quality	Genome-fragment	29.21	HMM-based (lower-bound)	0	1.02	low-confidence DTR
RF10_ctg14415	5438	No	NA	6	3	0	Low-quality	Genome-fragment	3.35	AAI-based (medium-confidence)	0	1
RF10_ctg14426	44905	No	NA	61	47	0	Complete	High-quality	100	DTR (high-confidence)	0	1
RF10_ctg14429	12064	No	NA	18	0	9	Not-determined	Genome-fragment	NA	NA	0	1.01	no viral genes detected; low-confidence DTR
RF10_ctg14430	21443	No	NA	23	0	2	Not-determined	Genome-fragment	NA	NA	0	1	no viral genes detected
RF10_ctg14433	6750	No	NA	7	0	0	Not-determined	Genome-fragment	NA	NA	0	1.02	no viral genes detected; low-confidence DTR
RF10_ctg14441	6028	No	NA	8	0	0	Not-determined	Genome-fragment	NA	NA	0	1.01	no viral genes detected
RF10_ctg14446	9867	No	NA	12	7	0	Low-quality	Genome-fragment	21.59	AAI-based (medium-confidence)	0	1.01	low-confidence DTR
RF10_ctg14448	7046	No	NA	9	0	1	Not-determined	Genome-fragment	NA	NA	0	1	no viral genes detected
RF10_ctg14451	9097	No	NA	13	0	1	Not-determined	Genome-fragment	NA	NA	0	1.01	no viral genes detected; low-confidence DTR
RF10_ctg14457	8115	No	NA	6	1	1	Low-quality	Genome-fragment	14.55	AAI-based (medium-confidence)	0	1
RF10_ctg14465	7298	No	NA	11	2	1	Low-quality	Genome-fragment	11.16	AAI-based (medium-confidence)	0	1
RF10_ctg14480	5893	No	NA	10	0	2	Not-determined	Genome-fragment	NA	NA	0	1	no viral genes detected
RF10_ctg14492	19704	No	NA	16	0	3	Not-determined	Genome-fragment	NA	NA	0	1	no viral genes detected
RF10_ctg14493	5044	No	NA	6	0	0	Low-quality	Genome-fragment	6.98	AAI-based (medium-confidence)	0	1	no viral genes detected
RF10_ctg14497	10465	No	NA	17	0	1	Not-determined	Genome-fragment	NA	NA	0	1.01	no viral genes detected
RF10_ctg14498	5313	No	NA	4	0	1	Not-determined	Genome-fragment	NA	NA	0	1	no viral genes detected
RF10_ctg14501	7365	No	NA	11	0	0	Not-determined	Genome-fragment	NA	NA	0	1	no viral genes detected
RF10_ctg14512	13600	No	NA	12	0	2	Not-determined	Genome-fragment	NA	NA	0	1	no viral genes detected
RF10_ctg14518	5181	No	NA	7	0	3	Not-determined	Genome-fragment	NA	NA	0	1	no viral genes detected
RF10_ctg14519	60083	No	NA	59	1	13	Medium-quality	Genome-fragment	71.54	HMM-based (lower-bound)	0	1
RF10_ctg14536	27391	No	NA	21	18	0	Medium-quality	Genome-fragment	80.88	AAI-based (high-confidence)	0	1
RF10_ctg14539	13763	No	NA	21	0	1	Not-determined	Genome-fragment	NA	NA	0	1	no viral genes detected
RF10_ctg14544	27757	No	NA	28	1	10	Low-quality	Genome-fragment	39.86	HMM-based (lower-bound)	0	1
RF10_ctg14545	8433	No	NA	10	4	0	Low-quality	Genome-fragment	20.8	AAI-based (medium-confidence)	0	1
RF10_ctg14602	5294	No	NA	4	4	0	Low-quality	Genome-fragment	9.05	AAI-based (high-confidence)	0	1
RF10_ctg28_1	12903	No	NA	14	6	0	Low-quality	Genome-fragment	28.1	AAI-based (high-confidence)	0	1
RF10_ctg77_1	7068	Yes	3350	5	2	1	Low-quality	Genome-fragment	8.18	AAI-based (high-confidence)	52.6	1
RF10_ctg135_1	8423	No	NA	10	2	0	Low-quality	Genome-fragment	5.97	HMM-based (lower-bound)	0	1
RF10_ctg164_1	23182	No	NA	40	15	0	Low-quality	Genome-fragment	44.03	AAI-based (medium-confidence)	0	1
RF10_ctg202_1	15932	No	NA	21	3	0	Low-quality	Genome-fragment	30.56	AAI-based (medium-confidence)	0	1.01
RF10_ctg332_1	19986	Yes	14358	25	5	3	Low-quality	Genome-fragment	18.82	HMM-based (lower-bound)	28.16	1
RF10_ctg654_1	11027	No	NA	15	2	1	Low-quality	Genome-fragment	22.53	AAI-based (medium-confidence)	0	1
RF10_ctg775_1	29451	No	NA	42	12	1	Medium-quality	Genome-fragment	80.84	AAI-based (medium-confidence)	0	1
RF10_ctg826_1	6629	No	NA	7	6	0	Low-quality	Genome-fragment	20.65	AAI-based (high-confidence)	0	1
RF10_ctg932_1	16644	No	NA	19	9	0	Low-quality	Genome-fragment	25.29	AAI-based (high-confidence)	0	1
RF10_ctg986_1	15126	No	NA	34	9	0	Low-quality	Genome-fragment	40.42	AAI-based (high-confidence)	0	1
RF10_ctg1045_1	18296	No	NA	28	12	0	Low-quality	Genome-fragment	47.55	AAI-based (medium-confidence)	0	1
RF10_ctg1060_1	17125	No	NA	21	17	0	Low-quality	Genome-fragment	46.55	AAI-based (high-confidence)	0	1
RF10_ctg1077_1	50685	No	NA	61	14	3	Low-quality	Genome-fragment	17.79	AAI-based (medium-confidence)	0	1
RF10_ctg1183_1	34110	No	NA	53	20	1	High-quality	High-quality	94.41	AAI-based (high-confidence)	0	1
RF10_ctg1257_1	7698	No	NA	7	1	0	Low-quality	Genome-fragment	11.14	HMM-based (lower-bound)	0	1
RF10_ctg1303_1	34919	No	NA	50	21	0	Medium-quality	Genome-fragment	78.79	AAI-based (high-confidence)	0	1
RF10_ctg1310_1	11005	No	NA	15	4	0	Low-quality	Genome-fragment	23.77	AAI-based (high-confidence)	0	1
RF10_ctg1488_1	9678	No	NA	13	4	0	Low-quality	Genome-fragment	20.33	AAI-based (high-confidence)	0	1
RF10_ctg1571_1	31699	No	NA	45	27	1	Medium-quality	Genome-fragment	79.68	AAI-based (medium-confidence)	0	1
RF10_ctg1604_1	12718	No	NA	20	6	1	Low-quality	Genome-fragment	16.6	HMM-based (lower-bound)	0	1
RF10_ctg1696_1	12360	No	NA	18	5	0	Low-quality	Genome-fragment	26.84	AAI-based (high-confidence)	0	1
RF10_ctg1707_1	5762	No	NA	10	2	0	Low-quality	Genome-fragment	12.75	HMM-based (lower-bound)	0	1
RF10_ctg1763_1	39066	No	NA	62	15	1	Medium-quality	Genome-fragment	67.32	AAI-based (high-confidence)	0	1
RF10_ctg1804_1	14871	No	NA	15	4	0	Low-quality	Genome-fragment	35.69	AAI-based (high-confidence)	0	1
RF10_ctg1899_1	25104	No	NA	19	6	1	Medium-quality	Genome-fragment	60.26	AAI-based (medium-confidence)	0	1.01
RF10_ctg2033_1	9214	No	NA	16	4	0	Medium-quality	Genome-fragment	73.22	AAI-based (high-confidence)	0	1
RF10_ctg2056_1	9256	No	NA	9	5	0	Low-quality	Genome-fragment	26.1	AAI-based (medium-confidence)	0	1
RF10_ctg2154_1	39444	No	NA	54	20	1	High-quality	High-quality	100	AAI-based (high-confidence)	0	1
RF10_ctg2271_1	14930	No	NA	15	6	0	Low-quality	Genome-fragment	22.72	AAI-based (high-confidence)	0	1
RF10_ctg2366_1	13252	No	NA	18	2	0	Medium-quality	Genome-fragment	69.54	AAI-based (high-confidence)	0	1
RF10_ctg2523_1	14351	No	NA	16	4	0	Low-quality	Genome-fragment	34.49	AAI-based (medium-confidence)	0	1
RF10_ctg2543_1	45467	No	NA	59	26	1	High-quality	High-quality	100	AAI-based (medium-confidence)	0	1
RF10_ctg3301_1	11272	No	NA	18	3	0	Low-quality	Genome-fragment	6.32	HMM-based (lower-bound)	0	1
RF10_ctg3436_1	23931	No	NA	32	15	0	Medium-quality	Genome-fragment	59.41	AAI-based (high-confidence)	0	1
RF10_ctg3773_1	16920	No	NA	22	2	1	Low-quality	Genome-fragment	38.57	AAI-based (high-confidence)	0	1
RF10_ctg3868_1	29591	No	NA	38	22	0	Medium-quality	Genome-fragment	68.68	AAI-based (high-confidence)	0	1
RF10_ctg4205_1	6671	No	NA	7	3	0	Low-quality	Genome-fragment	16.04	AAI-based (high-confidence)	0	1.01
RF10_ctg4384_1	11294	No	NA	16	4	0	Low-quality	Genome-fragment	14.92	HMM-based (lower-bound)	0	1
RF10_ctg4435_1	10707	No	NA	19	3	0	Low-quality	Genome-fragment	47.94	AAI-based (high-confidence)	0	1
RF10_ctg4486_1	19992	No	NA	23	2	3	Low-quality	Genome-fragment	14.16	HMM-based (lower-bound)	0	1
RF10_ctg4490_1	23617	No	NA	32	2	1	Low-quality	Genome-fragment	14.24	HMM-based (lower-bound)	0	1
RF10_ctg4497_1	20980	No	NA	22	15	0	Low-quality	Genome-fragment	44.64	AAI-based (medium-confidence)	0	1
RF10_ctg4529_1	21936	No	NA	29	7	0	Low-quality	Genome-fragment	25.43	AAI-based (high-confidence)	0	1
RF10_ctg4802_1	5556	No	NA	6	3	0	Low-quality	Genome-fragment	11.92	AAI-based (high-confidence)	0	1
RF10_ctg5096_1	32590	No	NA	41	11	0	Medium-quality	Genome-fragment	63.36	HMM-based (lower-bound)	0	1
RF10_ctg5560_1	17308	No	NA	35	11	0	Low-quality	Genome-fragment	41.18	AAI-based (high-confidence)	0	1
RF10_ctg5560_2	28238	No	NA	34	24	0	Medium-quality	Genome-fragment	79.57	AAI-based (medium-confidence)	0	1
RF10_ctg5734_1	19062	No	NA	22	5	1	Low-quality	Genome-fragment	45.94	AAI-based (high-confidence)	0	1
RF10_ctg5863_1	30603	No	NA	43	22	0	Medium-quality	Genome-fragment	66.48	AAI-based (high-confidence)	0	1
RF10_ctg5943_1	19359	No	NA	24	13	0	Low-quality	Genome-fragment	20.09	HMM-based (lower-bound)	0	1
RF10_ctg5943_2	7077	No	NA	16	5	0	Low-quality	Genome-fragment	11.01	HMM-based (lower-bound)	0	1.01
RF10_ctg5973_1	9764	No	NA	18	4	0	Low-quality	Genome-fragment	21.44	AAI-based (medium-confidence)	0	1
RF10_ctg6069_1	5977	No	NA	5	2	0	Low-quality	Genome-fragment	3.95	HMM-based (lower-bound)	0	1
RF10_ctg6085_1	7368	No	NA	10	5	0	Low-quality	Genome-fragment	17.37	AAI-based (high-confidence)	0	1
RF10_ctg6509_1	6286	No	NA	8	2	0	Low-quality	Genome-fragment	15.96	AAI-based (high-confidence)	0	1
RF10_ctg6514_1	10732	No	NA	11	4	0	Low-quality	Genome-fragment	25.92	AAI-based (high-confidence)	0	1.01
RF10_ctg6527_1	19876	No	NA	36	5	1	Low-quality	Genome-fragment	42.71	AAI-based (medium-confidence)	0	1
RF10_ctg6560_1	6937	No	NA	12	2	0	Low-quality	Genome-fragment	3.57	HMM-based (lower-bound)	0	1.01
RF10_ctg6652_1	28544	No	NA	44	15	0	Medium-quality	Genome-fragment	71.08	AAI-based (medium-confidence)	0	1
RF10_ctg6692_1	11027	No	NA	10	3	0	Low-quality	Genome-fragment	26.49	AAI-based (medium-confidence)	0	1
RF10_ctg6865_1	7529	No	NA	8	3	0	Low-quality	Genome-fragment	15.73	AAI-based (high-confidence)	0	1
RF10_ctg7191_1	9894	No	NA	15	2	0	Low-quality	Genome-fragment	10.75	HMM-based (lower-bound)	0	1
RF10_ctg7270_1	19771	No	NA	27	10	0	Low-quality	Genome-fragment	47.09	AAI-based (high-confidence)	0	1
RF10_ctg7279_1	37259	No	NA	56	14	2	High-quality	High-quality	100	AAI-based (high-confidence)	0	1.01
RF10_ctg7280_1	5400	Yes	1481	4	2	1	Low-quality	Genome-fragment	3.67	AAI-based (medium-confidence)	72.57	1
RF10_ctg7298_1	44671	No	NA	73	25	0	High-quality	High-quality	95.79	AAI-based (high-confidence)	0	1
RF10_ctg7339_1	36752	No	NA	49	25	0	Medium-quality	Genome-fragment	67.57	AAI-based (high-confidence)	0	1
RF10_ctg7434_1	25697	No	NA	42	14	1	Medium-quality	Genome-fragment	65.52	AAI-based (medium-confidence)	0	1
RF10_ctg7436_1	30336	No	NA	35	3	0	Medium-quality	Genome-fragment	67.05	AAI-based (high-confidence)	0	1
RF10_ctg7447_1	7384	No	NA	9	1	0	High-quality	High-quality	100	HMM-based (lower-bound)	0	1
RF10_ctg7607_1	12317	No	NA	22	8	0	Medium-quality	Genome-fragment	81.98	AAI-based (high-confidence)	0	1
RF10_ctg7766_1	8801	No	NA	8	1	0	Low-quality	Genome-fragment	6.46	HMM-based (lower-bound)	0	1
RF10_ctg7996_1	7679	No	NA	22	3	0	Low-quality	Genome-fragment	11.27	HMM-based (lower-bound)	0	1
RF10_ctg8188_1	9027	No	NA	14	2	0	Low-quality	Genome-fragment	12.85	HMM-based (lower-bound)	0	1
RF10_ctg8264_1	8737	No	NA	15	2	0	Low-quality	Genome-fragment	21.86	AAI-based (high-confidence)	0	1
RF10_ctg8501_1	45179	No	NA	49	22	1	High-quality	High-quality	100	AAI-based (medium-confidence)	0	1
RF10_ctg8770_1	19904	No	NA	28	10	0	Low-quality	Genome-fragment	41.12	AAI-based (medium-confidence)	0	1
RF10_ctg8930_1	16535	No	NA	14	2	1	Low-quality	Genome-fragment	11.72	HMM-based (lower-bound)	0	1
RF10_ctg9081_1	26211	No	NA	32	16	0	Low-quality	Genome-fragment	44.6	AAI-based (medium-confidence)	0	1
RF10_ctg9175_1	47459	No	NA	66	29	0	High-quality	High-quality	100	AAI-based (high-confidence)	0	1
RF10_ctg9376_1	17021	No	NA	22	4	1	Low-quality	Genome-fragment	17.85	HMM-based (lower-bound)	0	1
RF10_ctg9775_1	89697	No	NA	87	9	0	High-quality	High-quality	96.28	AAI-based (high-confidence)	0	1
RF10_ctg9895_1	9447	No	NA	18	3	0	Low-quality	Genome-fragment	26.39	AAI-based (high-confidence)	0	1
RF10_ctg9949_1	6203	No	NA	5	4	0	Low-quality	Genome-fragment	15.91	AAI-based (high-confidence)	0	1
RF10_ctg9993_1	6967	No	NA	8	1	0	Low-quality	Genome-fragment	8.01	HMM-based (lower-bound)	0	1
RF10_ctg10139_1	7015	No	NA	8	4	0	Low-quality	Genome-fragment	15.38	AAI-based (high-confidence)	0	1
RF10_ctg10524_1	13331	No	NA	16	4	0	Low-quality	Genome-fragment	30.58	AAI-based (high-confidence)	0	1
RF10_ctg10698_1	8152	No	NA	8	3	1	Low-quality	Genome-fragment	18.11	AAI-based (high-confidence)	0	1
RF10_ctg10879_1	36117	No	NA	54	15	2	High-quality	High-quality	100	AAI-based (high-confidence)	0	1
RF10_ctg10894_1	50463	No	NA	67	21	0	High-quality	High-quality	100	AAI-based (high-confidence)	0	1
RF10_ctg11099_1	52878	No	NA	53	24	1	High-quality	High-quality	93.43	AAI-based (high-confidence)	0	1
RF10_ctg11133_1	52040	No	NA	71	11	3	Medium-quality	Genome-fragment	55.47	HMM-based (lower-bound)	0	1
RF10_ctg11388_1	7075	No	NA	7	2	0	Low-quality	Genome-fragment	13.95	AAI-based (medium-confidence)	0	1
RF10_ctg11433_1	32882	No	NA	41	20	1	Medium-quality	Genome-fragment	82.36	AAI-based (high-confidence)	0	1
RF10_ctg11506_1	5293	No	NA	3	1	0	Low-quality	Genome-fragment	14.32	AAI-based (medium-confidence)	0	1
RF10_ctg11568_1	6249	No	NA	4	1	0	Low-quality	Genome-fragment	5.82	HMM-based (lower-bound)	0	1
RF10_ctg11598_1	21550	No	NA	31	14	0	Medium-quality	Genome-fragment	60.19	AAI-based (medium-confidence)	0	1
RF10_ctg11762_1	21585	No	NA	28	10	0	Medium-quality	Genome-fragment	70.51	AAI-based (high-confidence)	0	1.01
RF10_ctg11762_2	8819	No	NA	10	4	0	Low-quality	Genome-fragment	21.19	AAI-based (high-confidence)	0	1
RF10_ctg11829_1	7769	No	NA	9	1	0	Low-quality	Genome-fragment	13.67	AAI-based (medium-confidence)	0	1
RF10_ctg11832_1	11384	No	NA	15	4	0	Low-quality	Genome-fragment	29.16	AAI-based (high-confidence)	0	1
RF10_ctg11889_1	62203	No	NA	96	27	2	High-quality	High-quality	100	AAI-based (medium-confidence)	0	1
RF10_ctg12040_1	5452	No	NA	2	1	0	Low-quality	Genome-fragment	4.05	HMM-based (lower-bound)	0	1
RF10_ctg12147_1	44760	No	NA	48	18	2	High-quality	High-quality	100	AAI-based (high-confidence)	0	1
RF10_ctg12356_1	9063	No	NA	8	3	0	Low-quality	Genome-fragment	21.87	AAI-based (high-confidence)	0	1
RF10_ctg12558_1	7820	No	NA	14	2	1	Low-quality	Genome-fragment	19.63	AAI-based (high-confidence)	0	1
RF10_ctg12644_1	17857	Yes	15079	26	19	3	Low-quality	Genome-fragment	31.91	AAI-based (medium-confidence)	15.56	1
RF10_ctg12830_1	51227	No	NA	77	13	0	High-quality	High-quality	95.58	AAI-based (high-confidence)	0	1
RF10_ctg12868_1	33904	No	NA	45	22	0	Medium-quality	Genome-fragment	89.41	AAI-based (medium-confidence)	0	1
RF10_ctg13062_1	35820	No	NA	46	20	2	Medium-quality	Genome-fragment	67.01	AAI-based (high-confidence)	0	1
RF10_ctg13192_1	15778	No	NA	21	12	0	Low-quality	Genome-fragment	38.66	AAI-based (medium-confidence)	0	1
RF10_ctg13509_1	6637	No	NA	15	2	0	Low-quality	Genome-fragment	13.98	HMM-based (lower-bound)	0	1
RF10_ctg13786_1	16395	Yes	10391	17	3	2	Low-quality	Genome-fragment	25.36	AAI-based (high-confidence)	36.62	1
RF10_ctg14110_1	58001	No	NA	66	8	1	Medium-quality	Genome-fragment	70.12	AAI-based (high-confidence)	0	1
RF10_ctg14165_1	34268	No	NA	42	23	0	Medium-quality	Genome-fragment	66.26	AAI-based (high-confidence)	0	1
RF10_ctg14190_1	71870	No	NA	63	3	2	Medium-quality	Genome-fragment	53.52	HMM-based (lower-bound)	0	1.02
RF10_ctg14298_1	24518	No	NA	23	20	0	Medium-quality	Genome-fragment	65.58	AAI-based (high-confidence)	0	1
RF10_ctg14372_1	17468	No	NA	25	2	3	Low-quality	Genome-fragment	25.83	HMM-based (lower-bound)	0	1
RF11_ctg22	8854	No	NA	15	4	1	Low-quality	Genome-fragment	18.29	AAI-based (high-confidence)	0	1
RF11_ctg25	18703	No	NA	28	8	1	Low-quality	Genome-fragment	41.05	AAI-based (high-confidence)	0	1
RF11_ctg27	10031	No	NA	9	0	0	Low-quality	Genome-fragment	6.64	AAI-based (high-confidence)	0	1	no viral genes detected
RF11_ctg33	5070	No	NA	7	0	1	Low-quality	Genome-fragment	5.4	AAI-based (medium-confidence)	0	1	no viral genes detected
RF11_ctg56	5343	No	NA	5	0	0	Low-quality	Genome-fragment	5.94	AAI-based (medium-confidence)	0	1	no viral genes detected
RF11_ctg59	6264	No	NA	6	0	0	Not-determined	Genome-fragment	NA	NA	0	1	no viral genes detected
RF11_ctg83	7222	No	NA	7	0	2	Not-determined	Genome-fragment	NA	NA	0	1	no viral genes detected
RF11_ctg105	6771	No	NA	6	0	1	Not-determined	Genome-fragment	NA	NA	0	1	no viral genes detected
RF11_ctg135	11351	No	NA	8	0	1	Not-determined	Genome-fragment	NA	NA	0	1	no viral genes detected
RF11_ctg138	7391	No	NA	7	0	2	Not-determined	Genome-fragment	NA	NA	0	1	no viral genes detected
RF11_ctg144	5456	No	NA	10	0	2	Not-determined	Genome-fragment	NA	NA	0	1	no viral genes detected
RF11_ctg148	5576	No	NA	9	1	0	Low-quality	Genome-fragment	13.8	AAI-based (medium-confidence)	0	1
RF11_ctg165	5596	No	NA	7	2	0	Low-quality	Genome-fragment	4.31	AAI-based (high-confidence)	0	1
RF11_ctg176	7080	No	NA	10	2	0	Low-quality	Genome-fragment	18.47	AAI-based (high-confidence)	0	1
RF11_ctg177	16046	No	NA	12	1	0	Medium-quality	Genome-fragment	87.38	HMM-based (lower-bound)	0	1
RF11_ctg227	7347	No	NA	9	5	0	Low-quality	Genome-fragment	16.02	AAI-based (high-confidence)	0	1
RF11_ctg241	5630	No	NA	9	0	2	Not-determined	Genome-fragment	NA	NA	0	1	no viral genes detected
RF11_ctg263	19958	No	NA	30	12	0	Medium-quality	Genome-fragment	53.52	AAI-based (high-confidence)	0	1
RF11_ctg268	41539	No	NA	70	15	1	High-quality	High-quality	100	AAI-based (high-confidence)	0	1
RF11_ctg284	5611	No	NA	6	0	1	Not-determined	Genome-fragment	NA	NA	0	1	no viral genes detected
RF11_ctg285	10528	No	NA	5	0	2	Not-determined	Genome-fragment	NA	NA	0	1	no viral genes detected
RF11_ctg299	5361	No	NA	6	0	0	Not-determined	Genome-fragment	NA	NA	0	1	no viral genes detected
RF11_ctg309	6989	No	NA	11	5	0	Low-quality	Genome-fragment	13.02	AAI-based (high-confidence)	0	1
RF11_ctg323	36168	No	NA	35	0	12	Not-determined	Genome-fragment	NA	NA	0	1	no viral genes detected
RF11_ctg325	5642	No	NA	6	2	1	Low-quality	Genome-fragment	4.03	AAI-based (high-confidence)	0	1
RF11_ctg333	6812	No	NA	9	0	0	Low-quality	Genome-fragment	8.24	AAI-based (medium-confidence)	0	1	no viral genes detected
RF11_ctg341	50057	No	NA	62	25	2	Complete	High-quality	100	DTR (high-confidence)	0	1
RF11_ctg347	13087	No	NA	14	0	3	Not-determined	Genome-fragment	NA	NA	0	1	no viral genes detected
RF11_ctg367	8671	No	NA	17	1	1	Low-quality	Genome-fragment	3.71	AAI-based (medium-confidence)	0	1
RF11_ctg385	7251	No	NA	6	0	1	Not-determined	Genome-fragment	NA	NA	0	1	no viral genes detected
RF11_ctg390	8560	No	NA	4	0	1	Not-determined	Genome-fragment	NA	NA	0	1	no viral genes detected
RF11_ctg395	10747	No	NA	16	1	1	Low-quality	Genome-fragment	16.41	HMM-based (lower-bound)	0	1
RF11_ctg405	5456	No	NA	6	0	1	Not-determined	Genome-fragment	NA	NA	0	1	no viral genes detected
RF11_ctg416	5119	No	NA	8	1	0	Low-quality	Genome-fragment	0.93	HMM-based (lower-bound)	0	1
RF11_ctg422	5213	No	NA	8	0	0	Low-quality	Genome-fragment	5.65	AAI-based (high-confidence)	0	1	no viral genes detected
RF11_ctg435	17177	No	NA	24	0	0	Not-determined	Genome-fragment	NA	NA	0	1	no viral genes detected
RF11_ctg442	11965	No	NA	13	0	2	Not-determined	Genome-fragment	NA	NA	0	1	no viral genes detected
RF11_ctg446	7364	No	NA	5	0	0	Not-determined	Genome-fragment	NA	NA	0	1.03	no viral genes detected; low-confidence DTR
RF11_ctg468	21134	No	NA	29	16	1	Medium-quality	Genome-fragment	51.9	AAI-based (medium-confidence)	0	1
RF11_ctg476	7132	No	NA	7	0	3	Not-determined	Genome-fragment	NA	NA	0	1	no viral genes detected
RF11_ctg498	5068	No	NA	7	2	0	Low-quality	Genome-fragment	7.9	AAI-based (high-confidence)	0	1
RF11_ctg505	7871	No	NA	8	0	1	Not-determined	Genome-fragment	NA	NA	0	1	no viral genes detected
RF11_ctg509	7304	No	NA	8	5	0	Low-quality	Genome-fragment	15.61	AAI-based (high-confidence)	0	1
RF11_ctg526	8421	No	NA	5	0	1	Low-quality	Genome-fragment	6.06	AAI-based (medium-confidence)	0	1	no viral genes detected
RF11_ctg528	9273	No	NA	8	0	2	Low-quality	Genome-fragment	5.54	AAI-based (medium-confidence)	0	1	no viral genes detected
RF11_ctg540	6513	No	NA	8	0	1	Not-determined	Genome-fragment	NA	NA	0	1	no viral genes detected
RF11_ctg590	6611	No	NA	11	0	1	Not-determined	Genome-fragment	NA	NA	0	1	no viral genes detected
RF11_ctg611	5444	No	NA	8	0	1	Low-quality	Genome-fragment	11.44	AAI-based (medium-confidence)	0	1	no viral genes detected
RF11_ctg625	5554	No	NA	11	3	0	Low-quality	Genome-fragment	13.02	AAI-based (medium-confidence)	0	1
RF11_ctg654	27835	No	NA	36	13	3	Medium-quality	Genome-fragment	59.28	AAI-based (high-confidence)	0	1
RF11_ctg658	24946	No	NA	38	18	0	Medium-quality	Genome-fragment	59.79	AAI-based (high-confidence)	0	1
RF11_ctg711	10800	No	NA	10	0	0	Low-quality	Genome-fragment	19.75	AAI-based (medium-confidence)	0	1	no viral genes detected
RF11_ctg728	27759	No	NA	28	8	1	Medium-quality	Genome-fragment	58.23	AAI-based (medium-confidence)	0	1
RF11_ctg730	36334	No	NA	40	8	2	Low-quality	Genome-fragment	12.76	AAI-based (medium-confidence)	0	1
RF11_ctg744	5915	No	NA	5	0	2	Not-determined	Genome-fragment	NA	NA	0	1	no viral genes detected
RF11_ctg746	5099	No	NA	7	0	2	Not-determined	Genome-fragment	NA	NA	0	1	no viral genes detected
RF11_ctg751	6577	No	NA	8	0	2	Not-determined	Genome-fragment	NA	NA	0	1	no viral genes detected
RF11_ctg757	12080	No	NA	14	0	1	Not-determined	Genome-fragment	NA	NA	0	1	no viral genes detected
RF11_ctg764	5924	No	NA	7	0	0	Not-determined	Genome-fragment	NA	NA	0	1	no viral genes detected
RF11_ctg778	6750	No	NA	11	0	1	Low-quality	Genome-fragment	5.99	AAI-based (high-confidence)	0	1	no viral genes detected
RF11_ctg780	37964	No	NA	34	0	13	Not-determined	Genome-fragment	NA	NA	0	1	no viral genes detected
RF11_ctg783	7232	No	NA	13	0	2	Not-determined	Genome-fragment	NA	NA	0	1	no viral genes detected
RF11_ctg810	7808	No	NA	12	2	1	Low-quality	Genome-fragment	17.57	AAI-based (high-confidence)	0	1
RF11_ctg813	10040	No	NA	6	0	3	Not-determined	Genome-fragment	NA	NA	0	1	no viral genes detected
RF11_ctg816	8114	No	NA	13	4	0	Low-quality	Genome-fragment	18.04	HMM-based (lower-bound)	0	1
RF11_ctg817	6499	No	NA	5	0	0	Not-determined	Genome-fragment	NA	NA	0	1.02	no viral genes detected; low-confidence DTR
RF11_ctg818	5392	No	NA	12	2	1	Low-quality	Genome-fragment	6.53	HMM-based (lower-bound)	0	1
RF11_ctg822	87013	No	NA	87	0	43	Not-determined	Genome-fragment	NA	NA	0	1	no viral genes detected
RF11_ctg829	39385	No	NA	36	1	18	Medium-quality	Genome-fragment	87.53	HMM-based (lower-bound)	0	1
RF11_ctg840	14936	No	NA	15	0	1	High-quality	High-quality	96.08	AAI-based (medium-confidence)	0	1	no viral genes detected
RF11_ctg850	11810	No	NA	15	4	0	Low-quality	Genome-fragment	32.52	AAI-based (medium-confidence)	0	1
RF11_ctg857	8594	No	NA	10	7	0	Low-quality	Genome-fragment	19.34	AAI-based (medium-confidence)	0	1
RF11_ctg883	6323	No	NA	7	0	0	Not-determined	Genome-fragment	NA	NA	0	1	no viral genes detected
RF11_ctg885	8038	No	NA	13	0	1	Low-quality	Genome-fragment	16.2	AAI-based (medium-confidence)	0	1	no viral genes detected
RF11_ctg890	6971	No	NA	7	0	0	Not-determined	Genome-fragment	NA	NA	0	1	no viral genes detected
RF11_ctg891	6319	No	NA	7	0	2	Not-determined	Genome-fragment	NA	NA	0	1	no viral genes detected
RF11_ctg894	10623	No	NA	18	0	1	Low-quality	Genome-fragment	3.56	AAI-based (medium-confidence)	0	1	no viral genes detected
RF11_ctg897	7921	No	NA	7	2	0	Low-quality	Genome-fragment	3.28	AAI-based (medium-confidence)	0	1
RF11_ctg902	6618	No	NA	5	0	0	Not-determined	Genome-fragment	NA	NA	0	1	no viral genes detected
RF11_ctg924	17367	No	NA	21	1	6	Low-quality	Genome-fragment	20.68	HMM-based (lower-bound)	0	1
RF11_ctg945	8742	No	NA	7	0	1	Not-determined	Genome-fragment	NA	NA	0	1	no viral genes detected
RF11_ctg954	11948	No	NA	10	0	1	Not-determined	Genome-fragment	NA	NA	0	1	no viral genes detected
RF11_ctg958	11191	No	NA	12	0	0	Low-quality	Genome-fragment	4.47	AAI-based (medium-confidence)	0	1	no viral genes detected
RF11_ctg962	11134	No	NA	3	0	1	Not-determined	Genome-fragment	NA	NA	0	1	no viral genes detected
RF11_ctg964	20392	No	NA	31	10	1	Medium-quality	Genome-fragment	55.73	AAI-based (medium-confidence)	0	1
RF11_ctg1016	7135	No	NA	7	1	0	Low-quality	Genome-fragment	20.04	AAI-based (medium-confidence)	0	1
RF11_ctg1028	7547	No	NA	9	3	0	Low-quality	Genome-fragment	16.69	AAI-based (medium-confidence)	0	1
RF11_ctg1066	13244	No	NA	14	0	3	Not-determined	Genome-fragment	NA	NA	0	1	no viral genes detected
RF11_ctg1077	6041	No	NA	6	0	2	Low-quality	Genome-fragment	10.12	AAI-based (medium-confidence)	0	1	no viral genes detected
RF11_ctg1082	7917	No	NA	7	0	1	Low-quality	Genome-fragment	13.87	AAI-based (medium-confidence)	0	1	no viral genes detected
RF11_ctg1089	13230	No	NA	16	1	0	Low-quality	Genome-fragment	3.34	AAI-based (medium-confidence)	0	1
RF11_ctg1097	6203	No	NA	6	0	2	Not-determined	Genome-fragment	NA	NA	0	1	no viral genes detected
RF11_ctg1117	5381	No	NA	5	0	2	Not-determined	Genome-fragment	NA	NA	0	1	no viral genes detected
RF11_ctg1119	6131	No	NA	6	0	2	Not-determined	Genome-fragment	NA	NA	0	1	no viral genes detected
RF11_ctg1140	5737	No	NA	6	0	0	Not-determined	Genome-fragment	NA	NA	0	1	no viral genes detected
RF11_ctg1145	6533	No	NA	12	0	3	Not-determined	Genome-fragment	NA	NA	0	1	no viral genes detected
RF11_ctg1158	39184	No	NA	67	19	1	High-quality	High-quality	100	AAI-based (high-confidence)	0	1
RF11_ctg1194	15742	No	NA	20	8	0	Low-quality	Genome-fragment	41.54	AAI-based (medium-confidence)	0	1
RF11_ctg1219	18491	No	NA	24	1	5	Low-quality	Genome-fragment	11.67	HMM-based (lower-bound)	0	1
RF11_ctg1224	5464	No	NA	6	0	0	Not-determined	Genome-fragment	NA	NA	0	1.01	no viral genes detected
RF11_ctg1241	6651	No	NA	7	0	0	Not-determined	Genome-fragment	NA	NA	0	1	no viral genes detected
RF11_ctg1244	5200	No	NA	7	1	0	Low-quality	Genome-fragment	5.47	HMM-based (lower-bound)	0	1.03
RF11_ctg1255	9929	No	NA	13	0	1	Not-determined	Genome-fragment	NA	NA	0	1	no viral genes detected
RF11_ctg1258	11224	No	NA	12	0	3	Not-determined	Genome-fragment	NA	NA	0	1	no viral genes detected
RF11_ctg1293	7053	No	NA	10	0	1	Not-determined	Genome-fragment	NA	NA	0	1	no viral genes detected
RF11_ctg1295	31857	No	NA	32	0	14	Not-determined	Genome-fragment	NA	NA	0	1	no viral genes detected
RF11_ctg1334	5588	No	NA	8	1	0	Low-quality	Genome-fragment	10.64	HMM-based (lower-bound)	0	1
RF11_ctg1335	5978	No	NA	1	0	0	Low-quality	Genome-fragment	4.42	AAI-based (high-confidence)	0	1	no viral genes detected
RF11_ctg1353	6538	No	NA	7	0	0	Not-determined	Genome-fragment	NA	NA	0	1	no viral genes detected
RF11_ctg1354	5550	No	NA	6	0	1	Not-determined	Genome-fragment	NA	NA	0	1	no viral genes detected
RF11_ctg1358	46677	No	NA	49	1	19	Low-quality	Genome-fragment	23.59	AAI-based (medium-confidence)	0	1
RF11_ctg1359	15832	No	NA	20	3	0	Low-quality	Genome-fragment	25.61	HMM-based (lower-bound)	0	1
RF11_ctg1364	10536	No	NA	10	0	0	Not-determined	Genome-fragment	NA	NA	0	1	no viral genes detected
RF11_ctg1373	7285	No	NA	10	0	5	Low-quality	Genome-fragment	5	AAI-based (medium-confidence)	0	1	no viral genes detected
RF11_ctg1378	6010	No	NA	9	0	1	Not-determined	Genome-fragment	NA	NA	0	1	no viral genes detected
RF11_ctg1399	9447	No	NA	10	0	1	Not-determined	Genome-fragment	NA	NA	0	1	no viral genes detected
RF11_ctg1403	6782	No	NA	6	0	1	Low-quality	Genome-fragment	3.72	AAI-based (medium-confidence)	0	1	no viral genes detected
RF11_ctg1404	5044	No	NA	6	0	0	Low-quality	Genome-fragment	3.97	AAI-based (high-confidence)	0	1.02	no viral genes detected
RF11_ctg1406	7315	No	NA	12	0	2	Not-determined	Genome-fragment	NA	NA	0	1	no viral genes detected
RF11_ctg1410	6474	No	NA	12	0	0	Not-determined	Genome-fragment	NA	NA	0	1.01	no viral genes detected; low-confidence DTR
RF11_ctg1433	50120	No	NA	39	1	9	Medium-quality	Genome-fragment	75.84	HMM-based (lower-bound)	0	1
RF11_ctg1443	6258	No	NA	5	0	0	Low-quality	Genome-fragment	7.12	AAI-based (medium-confidence)	0	1	no viral genes detected
RF11_ctg1455	5227	No	NA	13	3	0	Low-quality	Genome-fragment	4.34	HMM-based (lower-bound)	0	1
RF11_ctg1459	12172	No	NA	11	4	0	Low-quality	Genome-fragment	26.65	AAI-based (medium-confidence)	0	1
RF11_ctg1460	5441	No	NA	5	0	1	Not-determined	Genome-fragment	NA	NA	0	1	no viral genes detected
RF11_ctg1463	6458	No	NA	10	0	2	Not-determined	Genome-fragment	NA	NA	0	1	no viral genes detected
RF11_ctg1505	20104	No	NA	13	0	2	Low-quality	Genome-fragment	21.36	AAI-based (medium-confidence)	0	1	no viral genes detected
RF11_ctg1513	7393	No	NA	12	0	0	Not-determined	Genome-fragment	NA	NA	0	1	no viral genes detected
RF11_ctg1517	5601	No	NA	8	0	3	Not-determined	Genome-fragment	NA	NA	0	1	no viral genes detected
RF11_ctg1520	5547	No	NA	6	0	1	Not-determined	Genome-fragment	NA	NA	0	1	no viral genes detected
RF11_ctg1541	39842	No	NA	61	23	0	Medium-quality	Genome-fragment	89.64	AAI-based (medium-confidence)	0	1
RF11_ctg1551	36176	No	NA	44	31	0	Medium-quality	Genome-fragment	79.81	AAI-based (high-confidence)	0	1
RF11_ctg1566	5295	No	NA	8	0	1	Not-determined	Genome-fragment	NA	NA	0	1	no viral genes detected
RF11_ctg1572	5180	No	NA	6	0	0	Not-determined	Genome-fragment	NA	NA	0	1	no viral genes detected
RF11_ctg1595	12955	No	NA	18	0	4	Not-determined	Genome-fragment	NA	NA	0	1	no viral genes detected
RF11_ctg1613	9296	No	NA	9	0	2	Not-determined	Genome-fragment	NA	NA	0	1	no viral genes detected
RF11_ctg1663	12179	No	NA	9	1	4	Low-quality	Genome-fragment	15.84	HMM-based (lower-bound)	0	1
RF11_ctg1686	6138	No	NA	12	0	2	Not-determined	Genome-fragment	NA	NA	0	1	no viral genes detected
RF11_ctg1692	5570	No	NA	6	0	1	Not-determined	Genome-fragment	NA	NA	0	1	no viral genes detected
RF11_ctg1698	17849	No	NA	16	0	3	Not-determined	Genome-fragment	NA	NA	0	1	no viral genes detected
RF11_ctg1729	25414	No	NA	19	0	6	Low-quality	Genome-fragment	24.12	AAI-based (medium-confidence)	0	1	no viral genes detected
RF11_ctg1739	5821	No	NA	7	0	2	Not-determined	Genome-fragment	NA	NA	0	1	no viral genes detected
RF11_ctg1743	31461	No	NA	28	0	13	Not-determined	Genome-fragment	NA	NA	0	1	no viral genes detected
RF11_ctg1765	5649	No	NA	9	0	0	Low-quality	Genome-fragment	8.56	AAI-based (medium-confidence)	0	1.02	no viral genes detected
RF11_ctg1776	14414	No	NA	22	0	9	Not-determined	Genome-fragment	NA	NA	0	1	no viral genes detected
RF11_ctg1777	5194	No	NA	5	0	1	Not-determined	Genome-fragment	NA	NA	0	1	no viral genes detected
RF11_ctg1810	5525	No	NA	7	2	0	Low-quality	Genome-fragment	8.89	HMM-based (lower-bound)	0	1
RF11_ctg1830	5228	No	NA	4	0	2	Not-determined	Genome-fragment	NA	NA	0	1.01	no viral genes detected
RF11_ctg1833	5679	No	NA	13	0	0	Low-quality	Genome-fragment	10.34	AAI-based (high-confidence)	0	1	no viral genes detected
RF11_ctg1837	8826	No	NA	8	0	1	Not-determined	Genome-fragment	NA	NA	0	1	no viral genes detected
RF11_ctg1839	14608	No	NA	16	0	4	Not-determined	Genome-fragment	NA	NA	0	1	no viral genes detected
RF11_ctg1844	8610	No	NA	12	1	1	Low-quality	Genome-fragment	17.65	HMM-based (lower-bound)	0	1
RF11_ctg1848	6084	No	NA	11	0	0	Not-determined	Genome-fragment	NA	NA	0	1	no viral genes detected
RF11_ctg1867	8861	No	NA	10	1	0	Low-quality	Genome-fragment	5.59	HMM-based (lower-bound)	0	1
RF11_ctg1877	33882	No	NA	29	1	7	Low-quality	Genome-fragment	46.83	AAI-based (medium-confidence)	0	1
RF11_ctg1878	5281	No	NA	5	0	2	Low-quality	Genome-fragment	0.91	AAI-based (high-confidence)	0	1	no viral genes detected
RF11_ctg1902	20585	No	NA	24	1	4	Low-quality	Genome-fragment	39.43	AAI-based (medium-confidence)	0	1
RF11_ctg1905	10914	No	NA	21	2	0	Low-quality	Genome-fragment	26.03	AAI-based (medium-confidence)	0	1
RF11_ctg1908	21428	No	NA	24	14	1	Medium-quality	Genome-fragment	51.14	AAI-based (medium-confidence)	0	1
RF11_ctg1909	11299	No	NA	10	0	4	Not-determined	Genome-fragment	NA	NA	0	1	no viral genes detected
RF11_ctg1912	5743	No	NA	6	0	2	Not-determined	Genome-fragment	NA	NA	0	1	no viral genes detected
RF11_ctg1915	6260	No	NA	6	2	0	Low-quality	Genome-fragment	14.08	AAI-based (high-confidence)	0	1
RF11_ctg1939	6436	No	NA	6	0	0	Not-determined	Genome-fragment	NA	NA	0	1	no viral genes detected
RF11_ctg1953	10583	No	NA	12	0	3	Not-determined	Genome-fragment	NA	NA	0	1	no viral genes detected
RF11_ctg1969	58251	No	NA	53	0	20	Not-determined	Genome-fragment	NA	NA	0	1	no viral genes detected
RF11_ctg1970	7253	No	NA	11	0	1	Low-quality	Genome-fragment	3.08	AAI-based (medium-confidence)	0	1	no viral genes detected
RF11_ctg1985	5538	No	NA	5	0	2	Low-quality	Genome-fragment	4.17	AAI-based (medium-confidence)	0	1.01	no viral genes detected
RF11_ctg1989	5384	No	NA	8	0	0	Not-determined	Genome-fragment	NA	NA	0	1.28	no viral genes detected
RF11_ctg2014	6757	No	NA	11	1	2	Low-quality	Genome-fragment	2.78	HMM-based (lower-bound)	0	1
RF11_ctg2031	5164	No	NA	9	3	1	Low-quality	Genome-fragment	1.93	HMM-based (lower-bound)	0	1.01
RF11_ctg2040	5631	No	NA	9	0	3	Not-determined	Genome-fragment	NA	NA	0	1	no viral genes detected
RF11_ctg2066	12910	No	NA	13	0	4	Not-determined	Genome-fragment	NA	NA	0	1	no viral genes detected
RF11_ctg2074	8744	No	NA	6	0	2	Not-determined	Genome-fragment	NA	NA	0	1	no viral genes detected
RF11_ctg2076	5765	No	NA	15	1	0	Low-quality	Genome-fragment	6.65	AAI-based (medium-confidence)	0	1
RF11_ctg2112	5143	No	NA	2	0	1	Not-determined	Genome-fragment	NA	NA	0	1	no viral genes detected
RF11_ctg2115	5936	No	NA	7	0	3	Low-quality	Genome-fragment	3.35	AAI-based (medium-confidence)	0	1	no viral genes detected
RF11_ctg2123	5770	No	NA	6	0	0	Low-quality	Genome-fragment	17.16	AAI-based (medium-confidence)	0	1	no viral genes detected
RF11_ctg2130	6474	No	NA	4	0	1	Low-quality	Genome-fragment	6.82	AAI-based (medium-confidence)	0	1	no viral genes detected
RF11_ctg2141	16241	No	NA	21	0	4	Not-determined	Genome-fragment	NA	NA	0	1	no viral genes detected
RF11_ctg2185	9810	No	NA	13	1	4	Low-quality	Genome-fragment	15.95	HMM-based (lower-bound)	0	1
RF11_ctg2187	8517	No	NA	7	1	2	Low-quality	Genome-fragment	4.77	HMM-based (lower-bound)	0	1
RF11_ctg2195	10282	No	NA	11	1	1	Low-quality	Genome-fragment	19.08	AAI-based (high-confidence)	0	1
RF11_ctg2225	7537	No	NA	16	2	0	Low-quality	Genome-fragment	17.22	AAI-based (high-confidence)	0	1.03
RF11_ctg2233	5635	No	NA	14	0	0	Low-quality	Genome-fragment	8.96	AAI-based (high-confidence)	0	1	no viral genes detected
RF11_ctg2238	5608	No	NA	3	3	0	Low-quality	Genome-fragment	2.96	HMM-based (lower-bound)	0	1
RF11_ctg2251	10128	No	NA	14	0	1	Low-quality	Genome-fragment	21.04	AAI-based (medium-confidence)	0	1	no viral genes detected
RF11_ctg2259	7895	No	NA	7	0	3	Not-determined	Genome-fragment	NA	NA	0	1	no viral genes detected
RF11_ctg2260	6079	No	NA	3	3	0	Low-quality	Genome-fragment	15.52	AAI-based (high-confidence)	0	1
RF11_ctg2273	7948	No	NA	4	0	2	Not-determined	Genome-fragment	NA	NA	0	1	no viral genes detected
RF11_ctg2298	6778	No	NA	6	0	1	Low-quality	Genome-fragment	3.42	AAI-based (medium-confidence)	0	1	no viral genes detected
RF11_ctg2308	6256	No	NA	12	0	0	Not-determined	Genome-fragment	NA	NA	0	1	no viral genes detected
RF11_ctg2313	11643	No	NA	6	0	1	Low-quality	Genome-fragment	3.03	AAI-based (medium-confidence)	0	1	no viral genes detected
RF11_ctg2320	9911	No	NA	5	0	1	Not-determined	Genome-fragment	NA	NA	0	1	no viral genes detected
RF11_ctg2323	49221	No	NA	49	0	16	Medium-quality	Genome-fragment	80.2	AAI-based (medium-confidence)	0	1	no viral genes detected
RF11_ctg2326	21607	No	NA	23	1	7	Low-quality	Genome-fragment	3.47	HMM-based (lower-bound)	0	1
RF11_ctg2328	5014	No	NA	10	0	0	Not-determined	Genome-fragment	NA	NA	0	1	no viral genes detected
RF11_ctg2359	10348	No	NA	9	3	1	Low-quality	Genome-fragment	18.24	HMM-based (lower-bound)	0	1
RF11_ctg2364	5624	No	NA	8	0	1	Not-determined	Genome-fragment	NA	NA	0	1	no viral genes detected
RF11_ctg2376	7420	No	NA	10	3	0	Low-quality	Genome-fragment	4.39	AAI-based (medium-confidence)	0	1
RF11_ctg2390	5702	No	NA	5	0	1	Not-determined	Genome-fragment	NA	NA	0	1	no viral genes detected
RF11_ctg2394	8964	No	NA	8	0	2	Low-quality	Genome-fragment	10.97	AAI-based (high-confidence)	0	1	no viral genes detected
RF11_ctg2411	10574	No	NA	16	1	3	High-quality	High-quality	100	HMM-based (lower-bound)	0	1
RF11_ctg2423	20139	No	NA	32	17	0	Medium-quality	Genome-fragment	52.01	AAI-based (high-confidence)	0	1
RF11_ctg2431	6591	No	NA	7	0	0	Not-determined	Genome-fragment	NA	NA	0	1	no viral genes detected
RF11_ctg2433	16666	No	NA	24	1	3	Low-quality	Genome-fragment	21.49	AAI-based (medium-confidence)	0	1
RF11_ctg2434	7599	No	NA	12	4	0	Low-quality	Genome-fragment	17.54	AAI-based (high-confidence)	0	1.02
RF11_ctg2438	16920	No	NA	20	0	0	Not-determined	Genome-fragment	NA	NA	0	1.01	no viral genes detected; low-confidence ITR
RF11_ctg2444	31302	No	NA	39	8	1	Medium-quality	Genome-fragment	63.25	AAI-based (medium-confidence)	0	1
RF11_ctg2457	7350	No	NA	11	1	3	Low-quality	Genome-fragment	10.9	HMM-based (lower-bound)	0	1
RF11_ctg2463	9084	No	NA	20	1	0	Low-quality	Genome-fragment	4.2	HMM-based (lower-bound)	0	1
RF11_ctg2469	7025	No	NA	4	0	1	Not-determined	Genome-fragment	NA	NA	0	1	no viral genes detected
RF11_ctg2477	6729	No	NA	8	0	1	Not-determined	Genome-fragment	NA	NA	0	1	no viral genes detected
RF11_ctg2478	7391	No	NA	10	0	0	Not-determined	Genome-fragment	NA	NA	0	1	no viral genes detected
RF11_ctg2489	6977	No	NA	16	3	0	Low-quality	Genome-fragment	10.78	AAI-based (high-confidence)	0	1
RF11_ctg2525	6448	No	NA	4	0	2	Not-determined	Genome-fragment	NA	NA	0	1	no viral genes detected
RF11_ctg2526	7675	No	NA	5	0	1	Not-determined	Genome-fragment	NA	NA	0	1	no viral genes detected
RF11_ctg2531	10884	No	NA	10	0	4	Low-quality	Genome-fragment	3.51	AAI-based (medium-confidence)	0	1	no viral genes detected
RF11_ctg2532	6554	No	NA	7	5	0	Low-quality	Genome-fragment	15.6	AAI-based (high-confidence)	0	1
RF11_ctg2538	22280	No	NA	16	0	6	Not-determined	Genome-fragment	NA	NA	0	1	no viral genes detected
RF11_ctg2539	10929	No	NA	18	5	0	Low-quality	Genome-fragment	29.97	AAI-based (high-confidence)	0	1
RF11_ctg2560	7168	No	NA	10	1	2	Low-quality	Genome-fragment	17.82	AAI-based (medium-confidence)	0	1
RF11_ctg2564	5550	No	NA	12	0	0	Not-determined	Genome-fragment	NA	NA	0	1	no viral genes detected
RF11_ctg2572	6750	No	NA	10	0	3	Not-determined	Genome-fragment	NA	NA	0	1	no viral genes detected
RF11_ctg2586	5317	No	NA	7	0	1	Not-determined	Genome-fragment	NA	NA	0	1	no viral genes detected
RF11_ctg2627	159145	No	NA	127	2	58	High-quality	High-quality	99.04	HMM-based (lower-bound)	0	1
RF11_ctg2649	18975	No	NA	31	7	0	Low-quality	Genome-fragment	30.54	AAI-based (high-confidence)	0	1
RF11_ctg2676	6179	No	NA	8	1	0	Low-quality	Genome-fragment	5.64	HMM-based (lower-bound)	0	1
RF11_ctg2694	31547	No	NA	30	1	5	Low-quality	Genome-fragment	37.56	HMM-based (lower-bound)	0	1	low-confidence ITR
RF11_ctg2697	6084	No	NA	9	0	0	Not-determined	Genome-fragment	NA	NA	0	1	no viral genes detected
RF11_ctg2702	5905	No	NA	6	0	2	Not-determined	Genome-fragment	NA	NA	0	1	no viral genes detected
RF11_ctg2708	10723	No	NA	6	0	1	Low-quality	Genome-fragment	11.67	AAI-based (medium-confidence)	0	1	no viral genes detected
RF11_ctg2710	5006	No	NA	8	0	0	Low-quality	Genome-fragment	7.89	AAI-based (medium-confidence)	0	1	no viral genes detected
RF11_ctg2717	6022	No	NA	12	0	1	Not-determined	Genome-fragment	NA	NA	0	1.02	no viral genes detected
RF11_ctg2732	11713	No	NA	11	1	0	Low-quality	Genome-fragment	4.57	AAI-based (medium-confidence)	0	1
RF11_ctg2750	5945	No	NA	5	0	1	Not-determined	Genome-fragment	NA	NA	0	1	no viral genes detected
RF11_ctg2755	6392	No	NA	13	1	0	Low-quality	Genome-fragment	4.82	AAI-based (high-confidence)	0	1
RF11_ctg2758	11126	No	NA	23	0	0	Low-quality	Genome-fragment	19.99	AAI-based (high-confidence)	0	1	no viral genes detected
RF11_ctg2782	6803	No	NA	7	2	0	Low-quality	Genome-fragment	3.22	HMM-based (lower-bound)	0	1
RF11_ctg2786	14306	No	NA	11	4	1	Low-quality	Genome-fragment	5.02	AAI-based (medium-confidence)	0	1
RF11_ctg2792	11605	No	NA	11	0	3	Not-determined	Genome-fragment	NA	NA	0	1	no viral genes detected
RF11_ctg2794	6958	No	NA	14	7	0	Low-quality	Genome-fragment	18.55	AAI-based (high-confidence)	0	1
RF11_ctg2832	10294	No	NA	11	2	0	Low-quality	Genome-fragment	3.62	AAI-based (medium-confidence)	0	1
RF11_ctg2841	8018	No	NA	16	4	0	Low-quality	Genome-fragment	22.28	AAI-based (medium-confidence)	0	1
RF11_ctg2843	5754	No	NA	8	0	1	Not-determined	Genome-fragment	NA	NA	0	1	no viral genes detected
RF11_ctg2848	8590	No	NA	10	0	2	Not-determined	Genome-fragment	NA	NA	0	1	no viral genes detected
RF11_ctg2858	8991	No	NA	11	0	1	Not-determined	Genome-fragment	NA	NA	0	1	no viral genes detected
RF11_ctg2862	12886	No	NA	16	0	6	Not-determined	Genome-fragment	NA	NA	0	1	no viral genes detected
RF11_ctg2871	7805	No	NA	10	0	2	Not-determined	Genome-fragment	NA	NA	0	1	no viral genes detected
RF11_ctg2883	5529	No	NA	7	0	1	Low-quality	Genome-fragment	10.97	AAI-based (medium-confidence)	0	1	no viral genes detected
RF11_ctg2887	46283	No	NA	56	0	6	Not-determined	Genome-fragment	NA	NA	0	1.01	no viral genes detected
RF11_ctg2888	5090	No	NA	4	0	0	Not-determined	Genome-fragment	NA	NA	0	1	no viral genes detected
RF11_ctg2905	11625	No	NA	6	0	1	Not-determined	Genome-fragment	NA	NA	0	1	no viral genes detected
RF11_ctg2920	17036	No	NA	19	2	1	Low-quality	Genome-fragment	6.74	AAI-based (medium-confidence)	0	1
RF11_ctg2926	40312	No	NA	53	9	0	Medium-quality	Genome-fragment	50.56	HMM-based (lower-bound)	0	1	low-confidence DTR
RF11_ctg2930	5646	No	NA	9	1	0	Low-quality	Genome-fragment	8.29	AAI-based (high-confidence)	0	1
RF11_ctg2935	10680	No	NA	17	1	2	Low-quality	Genome-fragment	19.64	HMM-based (lower-bound)	0	1
RF11_ctg2952	8504	No	NA	9	0	3	Low-quality	Genome-fragment	11.1	AAI-based (medium-confidence)	0	1	no viral genes detected
RF11_ctg2954	8806	No	NA	8	0	2	Not-determined	Genome-fragment	NA	NA	0	1	no viral genes detected
RF11_ctg2958	7143	No	NA	9	1	1	Low-quality	Genome-fragment	8.25	HMM-based (lower-bound)	0	1
RF11_ctg2961	7225	No	NA	13	8	0	Low-quality	Genome-fragment	11.83	AAI-based (medium-confidence)	0	1
RF11_ctg2962	5026	No	NA	6	1	0	Low-quality	Genome-fragment	11.33	AAI-based (medium-confidence)	0	1
RF11_ctg2963	6367	No	NA	9	2	0	Low-quality	Genome-fragment	1.67	AAI-based (medium-confidence)	0	1
RF11_ctg2964	5080	No	NA	6	0	2	Low-quality	Genome-fragment	3.76	AAI-based (medium-confidence)	0	1	no viral genes detected
RF11_ctg2987	6013	No	NA	5	0	1	Not-determined	Genome-fragment	NA	NA	0	1	no viral genes detected
RF11_ctg2996	5605	No	NA	8	0	1	Not-determined	Genome-fragment	NA	NA	0	1	no viral genes detected
RF11_ctg3016	12627	No	NA	11	0	3	Not-determined	Genome-fragment	NA	NA	0	1	no viral genes detected
RF11_ctg3039	6006	No	NA	5	0	0	Not-determined	Genome-fragment	NA	NA	0	1	no viral genes detected
RF11_ctg3049	7234	No	NA	8	0	0	Not-determined	Genome-fragment	NA	NA	0	1	no viral genes detected
RF11_ctg3052	8835	No	NA	11	10	0	Low-quality	Genome-fragment	20.02	AAI-based (medium-confidence)	0	1
RF11_ctg3063	9646	No	NA	5	0	2	Not-determined	Genome-fragment	NA	NA	0	1	no viral genes detected
RF11_ctg3070	9176	No	NA	11	0	2	Not-determined	Genome-fragment	NA	NA	0	1	no viral genes detected
RF11_ctg3106	18614	No	NA	16	8	0	Low-quality	Genome-fragment	34.6	AAI-based (high-confidence)	0	1
RF11_ctg3130	17144	No	NA	18	4	1	Low-quality	Genome-fragment	7.14	AAI-based (medium-confidence)	0	1.01
RF11_ctg3136	7807	No	NA	8	1	0	Low-quality	Genome-fragment	2.75	HMM-based (lower-bound)	0	1
RF11_ctg3138	6466	No	NA	5	0	1	Low-quality	Genome-fragment	5.42	AAI-based (medium-confidence)	0	1	no viral genes detected
RF11_ctg3177	5530	No	NA	5	0	1	Not-determined	Genome-fragment	NA	NA	0	1	no viral genes detected
RF11_ctg3181	5156	No	NA	6	0	2	Not-determined	Genome-fragment	NA	NA	0	1	no viral genes detected
RF11_ctg3201	7100	No	NA	9	0	4	Not-determined	Genome-fragment	NA	NA	0	1	no viral genes detected
RF11_ctg3209	6854	No	NA	10	4	0	Low-quality	Genome-fragment	7.64	AAI-based (high-confidence)	0	1
RF11_ctg3244	5687	No	NA	7	0	0	Not-determined	Genome-fragment	NA	NA	0	1	no viral genes detected
RF11_ctg3257	13923	No	NA	19	1	3	Low-quality	Genome-fragment	22.03	AAI-based (medium-confidence)	0	1
RF11_ctg3279	5264	No	NA	6	0	1	Not-determined	Genome-fragment	NA	NA	0	1	no viral genes detected
RF11_ctg3290	11506	No	NA	16	0	8	Not-determined	Genome-fragment	NA	NA	0	1	no viral genes detected
RF11_ctg3300	27711	No	NA	23	1	8	Low-quality	Genome-fragment	25.28	HMM-based (lower-bound)	0	1
RF11_ctg3308	6375	No	NA	17	0	0	Low-quality	Genome-fragment	11.41	AAI-based (medium-confidence)	0	1.01	no viral genes detected
RF11_ctg3320	6944	No	NA	10	1	5	Low-quality	Genome-fragment	13.91	HMM-based (lower-bound)	0	1
RF11_ctg3333	5944	No	NA	9	0	0	Not-determined	Genome-fragment	NA	NA	0	1	no viral genes detected
RF11_ctg3340	6913	No	NA	6	0	3	Not-determined	Genome-fragment	NA	NA	0	1	no viral genes detected
RF11_ctg3350	8655	No	NA	13	0	0	Low-quality	Genome-fragment	4.89	AAI-based (medium-confidence)	0	1	no viral genes detected
RF11_ctg3352	26241	No	NA	12	0	5	Not-determined	Genome-fragment	NA	NA	0	1.01	no viral genes detected
RF11_ctg3356	14220	No	NA	21	1	0	Low-quality	Genome-fragment	2.62	HMM-based (lower-bound)	0	1
RF11_ctg3362	5262	No	NA	9	7	0	Low-quality	Genome-fragment	12.51	AAI-based (medium-confidence)	0	1
RF11_ctg3377	6535	No	NA	16	0	1	Not-determined	Genome-fragment	NA	NA	0	1	no viral genes detected
RF11_ctg3403	5642	No	NA	5	5	0	Low-quality	Genome-fragment	12.37	AAI-based (high-confidence)	0	1
RF11_ctg3406	5480	No	NA	7	0	0	Low-quality	Genome-fragment	2.08	AAI-based (high-confidence)	0	1	no viral genes detected
RF11_ctg3420	8363	No	NA	10	0	0	Low-quality	Genome-fragment	13.54	AAI-based (medium-confidence)	0	1	no viral genes detected
RF11_ctg3431	7738	No	NA	10	2	0	Medium-quality	Genome-fragment	56.73	AAI-based (medium-confidence)	0	1
RF11_ctg3437	5085	No	NA	5	0	1	Not-determined	Genome-fragment	NA	NA	0	1	no viral genes detected
RF11_ctg3439	5718	No	NA	6	0	1	Not-determined	Genome-fragment	NA	NA	0	1	no viral genes detected
RF11_ctg3468	8092	No	NA	12	0	2	Not-determined	Genome-fragment	NA	NA	0	1	no viral genes detected
RF11_ctg3471	8100	No	NA	8	0	1	Not-determined	Genome-fragment	NA	NA	0	1	no viral genes detected
RF11_ctg3476	5015	No	NA	7	0	0	Low-quality	Genome-fragment	11.61	AAI-based (medium-confidence)	0	1	no viral genes detected
RF11_ctg3484	14020	No	NA	20	0	2	Low-quality	Genome-fragment	7.12	AAI-based (high-confidence)	0	1	no viral genes detected
RF11_ctg3495	8445	No	NA	10	7	0	Low-quality	Genome-fragment	12.77	HMM-based (lower-bound)	0	1
RF11_ctg3497	5451	No	NA	6	0	0	Low-quality	Genome-fragment	8.5	AAI-based (high-confidence)	0	1	no viral genes detected
RF11_ctg3515	9953	No	NA	14	0	1	Not-determined	Genome-fragment	NA	NA	0	1	no viral genes detected
RF11_ctg3522	5829	No	NA	6	0	0	Not-determined	Genome-fragment	NA	NA	0	1	no viral genes detected
RF11_ctg3531	11448	No	NA	3	2	0	Low-quality	Genome-fragment	4.44	AAI-based (medium-confidence)	0	1
RF11_ctg3554	7000	No	NA	10	6	0	Low-quality	Genome-fragment	17.52	AAI-based (medium-confidence)	0	1
RF11_ctg3587	5165	No	NA	10	9	0	Low-quality	Genome-fragment	13.02	AAI-based (medium-confidence)	0	1
RF11_ctg3596	5911	No	NA	6	0	0	Not-determined	Genome-fragment	NA	NA	0	1	no viral genes detected
RF11_ctg3617	8432	No	NA	9	3	1	Low-quality	Genome-fragment	18.17	AAI-based (high-confidence)	0	1
RF11_ctg3640	10596	No	NA	11	7	0	Low-quality	Genome-fragment	17.89	AAI-based (medium-confidence)	0	1
RF11_ctg3654	13699	No	NA	18	9	0	Low-quality	Genome-fragment	32.59	AAI-based (high-confidence)	0	1
RF11_ctg3655	8654	No	NA	10	0	3	Not-determined	Genome-fragment	NA	NA	0	1	no viral genes detected
RF11_ctg3664	11778	No	NA	23	0	0	Not-determined	Genome-fragment	NA	NA	0	1	no viral genes detected
RF11_ctg3676	6950	No	NA	10	0	4	Low-quality	Genome-fragment	13.1	AAI-based (medium-confidence)	0	1	no viral genes detected
RF11_ctg3683	5026	No	NA	4	0	2	Not-determined	Genome-fragment	NA	NA	0	1	no viral genes detected
RF11_ctg3722	8148	No	NA	9	0	3	Not-determined	Genome-fragment	NA	NA	0	1	no viral genes detected
RF11_ctg3730	12582	No	NA	14	0	2	Low-quality	Genome-fragment	17.32	AAI-based (high-confidence)	0	1.01	no viral genes detected
RF11_ctg3754	15650	No	NA	18	1	3	Low-quality	Genome-fragment	23.68	HMM-based (lower-bound)	0	1
RF11_ctg3769	5098	No	NA	8	0	0	Not-determined	Genome-fragment	NA	NA	0	1	no viral genes detected
RF11_ctg3770	5124	No	NA	8	0	1	Not-determined	Genome-fragment	NA	NA	0	1.09	no viral genes detected; low-confidence ITR
RF11_ctg3774	17200	No	NA	7	1	0	Low-quality	Genome-fragment	7.42	AAI-based (high-confidence)	0	1
RF11_ctg3780	5709	No	NA	4	0	1	Not-determined	Genome-fragment	NA	NA	0	1	no viral genes detected
RF11_ctg3783	6486	No	NA	7	0	1	Low-quality	Genome-fragment	7.23	AAI-based (medium-confidence)	0	1	no viral genes detected
RF11_ctg3790	40548	No	NA	71	18	1	High-quality	High-quality	100	AAI-based (medium-confidence)	0	1
RF11_ctg3798	5435	No	NA	4	0	0	Not-determined	Genome-fragment	NA	NA	0	1.01	no viral genes detected
RF11_ctg3825	10503	No	NA	12	9	0	Low-quality	Genome-fragment	22.56	AAI-based (high-confidence)	0	1
RF11_ctg3842	5405	No	NA	4	0	1	Low-quality	Genome-fragment	4.66	AAI-based (medium-confidence)	0	1	no viral genes detected
RF11_ctg3849	6681	No	NA	11	0	1	Low-quality	Genome-fragment	3.77	AAI-based (high-confidence)	0	1	no viral genes detected
RF11_ctg3860	5068	No	NA	7	0	3	Not-determined	Genome-fragment	NA	NA	0	1	no viral genes detected
RF11_ctg3862	7335	No	NA	11	7	0	Low-quality	Genome-fragment	13.94	AAI-based (medium-confidence)	0	1
RF11_ctg3883	8726	No	NA	7	1	0	Low-quality	Genome-fragment	3.6	AAI-based (high-confidence)	0	1
RF11_ctg3903	14456	No	NA	14	0	5	Not-determined	Genome-fragment	NA	NA	0	1	no viral genes detected
RF11_ctg3905	5953	No	NA	13	6	0	Low-quality	Genome-fragment	16.85	AAI-based (high-confidence)	0	1
RF11_ctg3907	5064	No	NA	5	0	0	Not-determined	Genome-fragment	NA	NA	0	1.03	no viral genes detected; low-confidence DTR
RF11_ctg3913	5122	No	NA	7	1	0	Low-quality	Genome-fragment	2.48	HMM-based (lower-bound)	0	1
RF11_ctg3914	8252	No	NA	8	1	1	Low-quality	Genome-fragment	10.09	HMM-based (lower-bound)	0	1
RF11_ctg3917	9529	No	NA	10	0	5	Not-determined	Genome-fragment	NA	NA	0	1	no viral genes detected
RF11_ctg3918	17733	No	NA	14	0	5	Low-quality	Genome-fragment	19.16	AAI-based (medium-confidence)	0	1	no viral genes detected
RF11_ctg3920	5391	No	NA	7	1	0	Low-quality	Genome-fragment	13.35	AAI-based (high-confidence)	0	1
RF11_ctg3927	5419	No	NA	10	2	0	Low-quality	Genome-fragment	12.45	AAI-based (high-confidence)	0	1
RF11_ctg3935	10719	No	NA	14	0	0	Not-determined	Genome-fragment	NA	NA	0	1	no viral genes detected
RF11_ctg3937	5528	No	NA	8	0	1	Not-determined	Genome-fragment	NA	NA	0	1	no viral genes detected
RF11_ctg3956	5819	No	NA	11	0	3	Not-determined	Genome-fragment	NA	NA	0	1	no viral genes detected
RF11_ctg3965	5197	No	NA	4	0	2	Not-determined	Genome-fragment	NA	NA	0	1	no viral genes detected
RF11_ctg3966	45585	No	NA	54	0	25	Not-determined	Genome-fragment	NA	NA	0	1	no viral genes detected
RF11_ctg3988	11667	No	NA	9	0	0	Not-determined	Genome-fragment	NA	NA	0	1.01	no viral genes detected; low-confidence DTR
RF11_ctg3994	5185	No	NA	5	0	2	Low-quality	Genome-fragment	6.02	AAI-based (medium-confidence)	0	1	no viral genes detected
RF11_ctg4002	16690	No	NA	25	9	0	Low-quality	Genome-fragment	44.65	AAI-based (high-confidence)	0	1
RF11_ctg4021	9328	No	NA	5	0	0	Low-quality	Genome-fragment	5.38	AAI-based (medium-confidence)	0	1	no viral genes detected
RF11_ctg4035	30586	No	NA	31	16	0	Medium-quality	Genome-fragment	68.72	AAI-based (medium-confidence)	0	1
RF11_ctg4039	6042	No	NA	5	0	2	Low-quality	Genome-fragment	1.01	AAI-based (high-confidence)	0	1.02	no viral genes detected
RF11_ctg4041	33919	No	NA	35	0	6	Low-quality	Genome-fragment	46.27	AAI-based (medium-confidence)	0	1	no viral genes detected
RF11_ctg4043	18269	No	NA	19	3	1	Low-quality	Genome-fragment	7.16	HMM-based (lower-bound)	0	1
RF11_ctg4046	7160	No	NA	7	0	0	Not-determined	Genome-fragment	NA	NA	0	1	no viral genes detected
RF11_ctg4047	10331	No	NA	21	2	0	Low-quality	Genome-fragment	5.86	HMM-based (lower-bound)	0	1
RF11_ctg4049	16610	No	NA	27	0	0	Not-determined	Genome-fragment	NA	NA	0	1	no viral genes detected
RF11_ctg4050	6335	No	NA	7	0	0	Not-determined	Genome-fragment	NA	NA	0	1	no viral genes detected
RF11_ctg4055	6904	No	NA	14	2	0	Low-quality	Genome-fragment	5.26	HMM-based (lower-bound)	0	1
RF11_ctg4059	6858	No	NA	7	0	3	Not-determined	Genome-fragment	NA	NA	0	1.01	no viral genes detected
RF11_ctg4075	5056	No	NA	6	2	0	Low-quality	Genome-fragment	10.3	AAI-based (high-confidence)	0	1
RF11_ctg4086	10888	No	NA	10	0	1	Low-quality	Genome-fragment	21.51	AAI-based (medium-confidence)	0	1	no viral genes detected
RF11_ctg4088	7121	No	NA	11	0	3	Not-determined	Genome-fragment	NA	NA	0	1	no viral genes detected
RF11_ctg4089	9880	No	NA	13	0	1	Low-quality	Genome-fragment	16.69	AAI-based (medium-confidence)	0	1	no viral genes detected
RF11_ctg4109	11419	No	NA	17	6	0	Low-quality	Genome-fragment	18.55	HMM-based (lower-bound)	0	1
RF11_ctg4112	15296	No	NA	20	2	2	Low-quality	Genome-fragment	5.26	AAI-based (medium-confidence)	0	1
RF11_ctg4123	5055	No	NA	5	0	2	Not-determined	Genome-fragment	NA	NA	0	1	no viral genes detected
RF11_ctg4139	17512	No	NA	25	16	0	Low-quality	Genome-fragment	37.33	AAI-based (medium-confidence)	0	1
RF11_ctg4160	6485	No	NA	5	0	1	Not-determined	Genome-fragment	NA	NA	0	1	no viral genes detected
RF11_ctg4164	5566	No	NA	9	4	0	Low-quality	Genome-fragment	11.88	AAI-based (high-confidence)	0	1
RF11_ctg4167	5561	No	NA	14	2	0	Low-quality	Genome-fragment	12.36	AAI-based (medium-confidence)	0	1
RF11_ctg4197	12480	No	NA	14	0	1	Not-determined	Genome-fragment	NA	NA	0	1	no viral genes detected
RF11_ctg4216	5182	No	NA	6	0	3	Not-determined	Genome-fragment	NA	NA	0	1	no viral genes detected
RF11_ctg4241	5011	No	NA	8	0	1	Not-determined	Genome-fragment	NA	NA	0	1	no viral genes detected
RF11_ctg4252	5007	No	NA	5	0	1	Not-determined	Genome-fragment	NA	NA	0	1	no viral genes detected
RF11_ctg4270	14822	No	NA	17	1	5	Low-quality	Genome-fragment	5.27	HMM-based (lower-bound)	0	1
RF11_ctg4308	9313	No	NA	9	0	1	Not-determined	Genome-fragment	NA	NA	0	1.01	no viral genes detected
RF11_ctg4312	5421	No	NA	10	0	0	Not-determined	Genome-fragment	NA	NA	0	1	no viral genes detected
RF11_ctg4320	8359	No	NA	8	0	0	Low-quality	Genome-fragment	2.94	AAI-based (medium-confidence)	0	1	no viral genes detected
RF11_ctg4329	21224	No	NA	19	0	4	Low-quality	Genome-fragment	31.23	AAI-based (medium-confidence)	0	1	no viral genes detected
RF11_ctg4332	14940	No	NA	20	18	0	Low-quality	Genome-fragment	32.67	AAI-based (high-confidence)	0	1
RF11_ctg4339	25005	No	NA	28	0	4	Not-determined	Genome-fragment	NA	NA	0	1	no viral genes detected
RF11_ctg4360	13932	No	NA	17	6	0	Low-quality	Genome-fragment	11.01	AAI-based (medium-confidence)	0	1
RF11_ctg4363	40612	No	NA	40	7	5	Medium-quality	Genome-fragment	86.73	AAI-based (medium-confidence)	0	1
RF11_ctg4373	7135	No	NA	9	0	0	Not-determined	Genome-fragment	NA	NA	0	1.02	no viral genes detected; low-confidence DTR
RF11_ctg4384	24651	No	NA	33	14	0	High-quality	High-quality	100	AAI-based (medium-confidence)	0	1
RF11_ctg4388	5674	No	NA	5	0	0	Not-determined	Genome-fragment	NA	NA	0	1	no viral genes detected
RF11_ctg4398	5814	No	NA	10	10	0	Low-quality	Genome-fragment	12.62	AAI-based (medium-confidence)	0	1
RF11_ctg4410	5703	No	NA	6	0	0	Not-determined	Genome-fragment	NA	NA	0	1	no viral genes detected
RF11_ctg4428	9754	No	NA	10	0	4	Low-quality	Genome-fragment	11.87	AAI-based (medium-confidence)	0	1	no viral genes detected
RF11_ctg4435	8575	No	NA	11	0	0	Not-determined	Genome-fragment	NA	NA	0	1	no viral genes detected
RF11_ctg4449	6860	No	NA	7	4	0	Low-quality	Genome-fragment	14.55	AAI-based (high-confidence)	0	1
RF11_ctg4450	6209	No	NA	6	0	2	Low-quality	Genome-fragment	4.04	AAI-based (medium-confidence)	0	1	no viral genes detected
RF11_ctg4463	6497	No	NA	13	1	0	Low-quality	Genome-fragment	0.52	HMM-based (lower-bound)	0	1
RF11_ctg4466	7801	No	NA	9	0	2	Not-determined	Genome-fragment	NA	NA	0	1	no viral genes detected
RF11_ctg4468	21501	No	NA	28	0	14	Not-determined	Genome-fragment	NA	NA	0	1	no viral genes detected
RF11_ctg4469	6273	No	NA	5	0	1	Not-determined	Genome-fragment	NA	NA	0	1.01	no viral genes detected
RF11_ctg4473	5182	No	NA	4	0	1	Not-determined	Genome-fragment	NA	NA	0	1	no viral genes detected
RF11_ctg4476	8406	No	NA	7	0	2	Low-quality	Genome-fragment	7.78	AAI-based (medium-confidence)	0	1.01	no viral genes detected
RF11_ctg4484	7693	No	NA	9	9	0	Low-quality	Genome-fragment	19.29	AAI-based (medium-confidence)	0	1
RF11_ctg4492	6468	No	NA	8	0	2	Not-determined	Genome-fragment	NA	NA	0	1.01	no viral genes detected
RF11_ctg4496	11526	No	NA	14	0	1	Not-determined	Genome-fragment	NA	NA	0	1	no viral genes detected
RF11_ctg4508	5259	No	NA	6	0	0	Not-determined	Genome-fragment	NA	NA	0	1	no viral genes detected
RF11_ctg4545	14277	No	NA	29	6	0	Low-quality	Genome-fragment	30.91	AAI-based (medium-confidence)	0	1
RF11_ctg4549	6372	No	NA	7	0	1	Not-determined	Genome-fragment	NA	NA	0	1.02	no viral genes detected; low-confidence DTR
RF11_ctg4559	8875	No	NA	6	0	0	Not-determined	Genome-fragment	NA	NA	0	1	no viral genes detected
RF11_ctg4566	7315	No	NA	5	0	1	Low-quality	Genome-fragment	5.04	AAI-based (medium-confidence)	0	1	no viral genes detected
RF11_ctg4584	7594	No	NA	15	2	0	Low-quality	Genome-fragment	4.48	AAI-based (medium-confidence)	0	1
RF11_ctg4592	23904	No	NA	21	0	9	Not-determined	Genome-fragment	NA	NA	0	1	no viral genes detected
RF11_ctg4597	15647	No	NA	26	10	0	Low-quality	Genome-fragment	39.64	AAI-based (high-confidence)	0	1
RF11_ctg4601	5884	No	NA	11	2	0	Low-quality	Genome-fragment	12.49	AAI-based (medium-confidence)	0	1
RF11_ctg4609	7635	No	NA	8	0	1	Not-determined	Genome-fragment	NA	NA	0	1	no viral genes detected
RF11_ctg4623	5078	No	NA	4	0	0	Low-quality	Genome-fragment	9.59	AAI-based (medium-confidence)	0	1	no viral genes detected
RF11_ctg4624	9828	No	NA	10	0	3	Low-quality	Genome-fragment	17.97	AAI-based (medium-confidence)	0	1	no viral genes detected
RF11_ctg4627	12437	No	NA	21	0	5	Not-determined	Genome-fragment	NA	NA	0	1	no viral genes detected
RF11_ctg4638	7632	No	NA	8	0	1	Not-determined	Genome-fragment	NA	NA	0	1	no viral genes detected
RF11_ctg4640	5718	No	NA	8	3	0	Low-quality	Genome-fragment	2.04	HMM-based (lower-bound)	0	1
RF11_ctg4646	7523	No	NA	12	2	0	Low-quality	Genome-fragment	10.38	AAI-based (medium-confidence)	0	1
RF11_ctg4658	8604	No	NA	13	0	6	Low-quality	Genome-fragment	18.73	AAI-based (medium-confidence)	0	1	no viral genes detected
RF11_ctg4661	137825	No	NA	166	35	2	Complete	High-quality	100	DTR (high-confidence)	0	1
RF11_ctg4669	16038	No	NA	32	0	0	Not-determined	Genome-fragment	NA	NA	0	1	no viral genes detected
[truncated: 16,194 more rows]

## Sheet: ST3
Supplementary Table 3 : Detailed information of 1,029 vOTUs.
contig_id	contig_length	provirus	proviral_length	gene_count	viral_genes	host_genes	checkv_quality	miuvig_quality	completeness	completeness_method	contamination	kmer_freq	warnings	Lifestyle	Family
RF10_ctg491	43064	No	NA	27	4	2	Medium-quality	Genome-fragment	65	AAI-based (high-confidence)	0	1		unknown	unknown
RF10_ctg709	22026	No	NA	27	13	0	High-quality	High-quality	95.5	AAI-based (medium-confidence)	0	1		unknown	unknown
RF10_ctg936	20950	No	NA	24	12	0	Medium-quality	Genome-fragment	52.63	AAI-based (medium-confidence)	0	1		unknown	Siphoviridae
RF10_ctg1501	40017	No	NA	32	0	11	Medium-quality	Genome-fragment	63.67	AAI-based (medium-confidence)	0	1	no viral genes detected	unknown	unknown
RF10_ctg1925	28029	No	NA	29	12	3	Medium-quality	Genome-fragment	59.94	AAI-based (medium-confidence)	0	1		unknown	Siphoviridae
RF10_ctg2342	46649	No	NA	42	1	15	Medium-quality	Genome-fragment	66.99	HMM-based (lower-bound)	0	1		unknown	unknown
RF10_ctg2781	37346	No	NA	50	13	4	Medium-quality	Genome-fragment	79.68	AAI-based (medium-confidence)	0	1		unknown	unknown
RF10_ctg3034	22808	No	NA	30	12	0	Medium-quality	Genome-fragment	59.01	AAI-based (medium-confidence)	0	1		unknown	Siphoviridae
RF10_ctg3271	28919	No	NA	26	2	5	Medium-quality	Genome-fragment	67.9	AAI-based (medium-confidence)	0	1		unknown	unknown
RF10_ctg3455	51538	No	NA	55	23	0	High-quality	High-quality	100	AAI-based (high-confidence)	0	1		unknown	Siphoviridae
RF10_ctg3855	47994	No	NA	73	34	1	High-quality	High-quality	98.67	AAI-based (high-confidence)	0	1		unknown	Siphoviridae
RF10_ctg3866	37189	No	NA	53	15	1	High-quality	High-quality	92.03	AAI-based (high-confidence)	0	1.01		unknown	unknown
RF10_ctg4690	32797	No	NA	50	15	0	Medium-quality	Genome-fragment	86.39	AAI-based (medium-confidence)	0	1.01		unknown	Siphoviridae
RF10_ctg4695	111743	No	NA	141	33	7	High-quality	High-quality	94.36	AAI-based (medium-confidence)	0	1		unknown	Siphoviridae
RF10_ctg4808	26574	No	NA	30	7	1	Medium-quality	Genome-fragment	56.85	AAI-based (medium-confidence)	0	1		unknown	Siphoviridae
RF10_ctg5092	44697	No	NA	46	1	9	Medium-quality	Genome-fragment	60.92	AAI-based (medium-confidence)	0	1		unknown	unknown
RF10_ctg5418	44784	No	NA	48	1	9	High-quality	High-quality	100	AAI-based (medium-confidence)	0	1		unknown	unknown
RF10_ctg5586	22256	No	NA	29	11	0	Medium-quality	Genome-fragment	58.96	AAI-based (medium-confidence)	0	1		unknown	Siphoviridae
RF10_ctg5654	25525	No	NA	25	2	0	Medium-quality	Genome-fragment	55.64	AAI-based (high-confidence)	0	1		unknown	unknown
RF10_ctg5921	79127	No	NA	114	7	11	Medium-quality	Genome-fragment	52	AAI-based (medium-confidence)	0	1		unknown	Siphoviridae
RF10_ctg7060	80796	No	NA	89	2	12	Medium-quality	Genome-fragment	58.74	HMM-based (lower-bound)	0	1.01		unknown	unknown
RF10_ctg7277	16449	No	NA	19	17	0	Medium-quality	Genome-fragment	51.24	AAI-based (high-confidence)	0	1		unknown	Siphoviridae
RF10_ctg7445	21997	No	NA	29	14	0	Medium-quality	Genome-fragment	57.31	AAI-based (high-confidence)	0	1		unknown	unknown
RF10_ctg7477	26567	No	NA	36	21	1	Medium-quality	Genome-fragment	56.42	AAI-based (high-confidence)	0	1		unknown	Siphoviridae
RF10_ctg7542	19259	No	NA	25	9	2	Medium-quality	Genome-fragment	55.3	AAI-based (high-confidence)	0	1		unknown	Siphoviridae
RF10_ctg7733	22787	No	NA	30	9	0	Medium-quality	Genome-fragment	54.38	AAI-based (medium-confidence)	0	1		unknown	Siphoviridae
RF10_ctg7813	28693	No	NA	42	18	2	Medium-quality	Genome-fragment	81.5	AAI-based (high-confidence)	0	1		unknown	Siphoviridae
RF10_ctg7856	28695	No	NA	32	14	1	Medium-quality	Genome-fragment	61.2	AAI-based (high-confidence)	0	1		unknown	Siphoviridae
RF10_ctg7868	51967	No	NA	73	13	5	Medium-quality	Genome-fragment	80.32	AAI-based (high-confidence)	0	1		unknown	unknown
RF10_ctg8286	44255	No	NA	44	2	6	Medium-quality	Genome-fragment	57.63	HMM-based (lower-bound)	0	1		unknown	unknown
RF10_ctg8406	7042	No	NA	9	1	0	High-quality	High-quality	100	HMM-based (lower-bound)	0	1		unknown	unknown
RF10_ctg8508	34812	No	NA	41	0	16	High-quality	High-quality	91.05	AAI-based (medium-confidence)	0	1	no viral genes detected	unknown	unknown
RF10_ctg8577	30070	No	NA	33	21	0	Medium-quality	Genome-fragment	50.26	AAI-based (high-confidence)	0	1		unknown	Siphoviridae
RF10_ctg9356	8579	No	NA	13	1	0	High-quality	High-quality	100	HMM-based (lower-bound)	0	1		unknown	Inoviridae
RF10_ctg9604	21788	No	NA	30	8	1	Medium-quality	Genome-fragment	50.32	AAI-based (high-confidence)	0	1		unknown	Siphoviridae
RF10_ctg9802	19623	No	NA	23	13	0	Medium-quality	Genome-fragment	55.37	AAI-based (high-confidence)	0	1		unknown	unknown
RF10_ctg9872	43452	No	NA	53	23	2	High-quality	High-quality	90.89	AAI-based (high-confidence)	0	1		unknown	Siphoviridae
RF10_ctg9907	14273	No	NA	13	1	3	High-quality	High-quality	100	HMM-based (lower-bound)	0	1		unknown	unknown
RF10_ctg10221	25568	No	NA	30	12	3	Medium-quality	Genome-fragment	55.06	AAI-based (high-confidence)	0	1		unknown	Siphoviridae
RF10_ctg10916	32620	No	NA	55	10	2	Medium-quality	Genome-fragment	52.39	AAI-based (high-confidence)	0	1		unknown	Siphoviridae
RF10_ctg11216	19996	No	NA	25	3	0	Medium-quality	Genome-fragment	53.39	AAI-based (high-confidence)	0	1		unknown	unknown
RF10_ctg11520	26959	No	NA	28	17	2	Medium-quality	Genome-fragment	58.4	AAI-based (high-confidence)	0	1		unknown	Siphoviridae
RF10_ctg11687	42913	No	NA	40	2	20	Medium-quality	Genome-fragment	61.95	HMM-based (lower-bound)	0	1		unknown	unknown
RF10_ctg11788	23827	No	NA	32	14	0	Medium-quality	Genome-fragment	50.42	AAI-based (high-confidence)	0	1		unknown	Siphoviridae
RF10_ctg11831	68963	No	NA	101	22	2	High-quality	High-quality	100	AAI-based (high-confidence)	0	1		unknown	Myoviridae
RF10_ctg11837	7424	No	NA	9	1	2	High-quality	High-quality	100	HMM-based (lower-bound)	0	1		unknown	unknown
RF10_ctg12035	9910	No	NA	9	0	0	Medium-quality	Genome-fragment	68.15	AAI-based (medium-confidence)	0	1.01	no viral genes detected	unknown	unknown
RF10_ctg12152	73190	No	NA	72	2	8	High-quality	High-quality	95.9	HMM-based (lower-bound)	0	1		unknown	unknown
RF10_ctg12311	166091	No	NA	179	16	15	High-quality	High-quality	100	AAI-based (medium-confidence)	0	1		unknown	unknown
RF10_ctg12650	30701	No	NA	27	1	10	High-quality	High-quality	100	HMM-based (lower-bound)	0	1.01		unknown	unknown
RF10_ctg12778	25085	No	NA	32	14	0	Medium-quality	Genome-fragment	52.44	AAI-based (high-confidence)	0	1		unknown	Siphoviridae
RF10_ctg13228	29695	No	NA	41	21	1	Medium-quality	Genome-fragment	67.9	AAI-based (high-confidence)	0	1		unknown	Myoviridae
RF10_ctg13386	45424	No	NA	63	14	0	High-quality	High-quality	98.89	AAI-based (high-confidence)	0	1		unknown	Siphoviridae
RF10_ctg13553	28003	No	NA	29	1	3	Medium-quality	Genome-fragment	50.22	AAI-based (medium-confidence)	0	1		unknown	unknown
RF10_ctg13574	34730	No	NA	33	15	2	Medium-quality	Genome-fragment	74.76	AAI-based (medium-confidence)	0	1		unknown	Siphoviridae
RF10_ctg13817	23879	No	NA	33	10	1	Medium-quality	Genome-fragment	66.72	AAI-based (high-confidence)	0	1		unknown	Myoviridae
RF10_ctg13917	30755	No	NA	44	6	2	Medium-quality	Genome-fragment	69.53	AAI-based (medium-confidence)	0	1		unknown	unknown
RF10_ctg14088	65626	No	NA	65	8	3	High-quality	High-quality	100	AAI-based (high-confidence)	0	1		unknown	Quimbyviridae
RF10_ctg14426	44905	No	NA	61	47	0	Complete	High-quality	100	DTR (high-confidence)	0	1		lytic	Siphoviridae
RF10_ctg14519	60083	No	NA	59	1	13	Medium-quality	Genome-fragment	71.54	HMM-based (lower-bound)	0	1		unknown	unknown
RF10_ctg775_1	29451	No	NA	42	12	1	Medium-quality	Genome-fragment	80.84	AAI-based (medium-confidence)	0	1		unknown	unknown
RF10_ctg1183_1	34110	No	NA	53	20	1	High-quality	High-quality	94.41	AAI-based (high-confidence)	0	1		unknown	Siphoviridae
RF10_ctg1571_1	31699	No	NA	45	27	1	Medium-quality	Genome-fragment	79.68	AAI-based (medium-confidence)	0	1		unknown	Siphoviridae
RF10_ctg1763_1	39066	No	NA	62	15	1	Medium-quality	Genome-fragment	67.32	AAI-based (high-confidence)	0	1		unknown	Siphoviridae
RF10_ctg1899_1	25104	No	NA	19	6	1	Medium-quality	Genome-fragment	60.26	AAI-based (medium-confidence)	0	1.01		unknown	unknown
RF10_ctg2033_1	9214	No	NA	16	4	0	Medium-quality	Genome-fragment	73.22	AAI-based (high-confidence)	0	1		unknown	Siphoviridae
RF10_ctg2154_1	39444	No	NA	54	20	1	High-quality	High-quality	100	AAI-based (high-confidence)	0	1		unknown	Siphoviridae
RF10_ctg2366_1	13252	No	NA	18	2	0	Medium-quality	Genome-fragment	69.54	AAI-based (high-confidence)	0	1		unknown	unknown
RF10_ctg3868_1	29591	No	NA	38	22	0	Medium-quality	Genome-fragment	68.68	AAI-based (high-confidence)	0	1		unknown	Siphoviridae
RF10_ctg5096_1	32590	No	NA	41	11	0	Medium-quality	Genome-fragment	63.36	HMM-based (lower-bound)	0	1		unknown	Siphoviridae
RF10_ctg5863_1	30603	No	NA	43	22	0	Medium-quality	Genome-fragment	66.48	AAI-based (high-confidence)	0	1		unknown	Siphoviridae
RF10_ctg6652_1	28544	No	NA	44	15	0	Medium-quality	Genome-fragment	71.08	AAI-based (medium-confidence)	0	1		unknown	unknown
RF10_ctg7279_1	37259	No	NA	56	14	2	High-quality	High-quality	100	AAI-based (high-confidence)	0	1.01		unknown	Siphoviridae
RF10_ctg7298_1	44671	No	NA	73	25	0	High-quality	High-quality	95.79	AAI-based (high-confidence)	0	1		unknown	Myoviridae
RF10_ctg7339_1	36752	No	NA	49	25	0	Medium-quality	Genome-fragment	67.57	AAI-based (high-confidence)	0	1		unknown	Siphoviridae
RF10_ctg7434_1	25697	No	NA	42	14	1	Medium-quality	Genome-fragment	65.52	AAI-based (medium-confidence)	0	1		unknown	Siphoviridae
RF10_ctg7436_1	30336	No	NA	35	3	0	Medium-quality	Genome-fragment	67.05	AAI-based (high-confidence)	0	1		unknown	unknown
RF10_ctg7447_1	7384	No	NA	9	1	0	High-quality	High-quality	100	HMM-based (lower-bound)	0	1		unknown	unknown
RF10_ctg7607_1	12317	No	NA	22	8	0	Medium-quality	Genome-fragment	81.98	AAI-based (high-confidence)	0	1		unknown	Siphoviridae
RF10_ctg8501_1	45179	No	NA	49	22	1	High-quality	High-quality	100	AAI-based (medium-confidence)	0	1		unknown	Autographiviridae
RF10_ctg9175_1	47459	No	NA	66	29	0	High-quality	High-quality	100	AAI-based (high-confidence)	0	1		unknown	Siphoviridae
RF10_ctg9775_1	89697	No	NA	87	9	0	High-quality	High-quality	96.28	AAI-based (high-confidence)	0	1		unknown	Podoviridae_crAss-like
RF10_ctg10879_1	36117	No	NA	54	15	2	High-quality	High-quality	100	AAI-based (high-confidence)	0	1		unknown	Siphoviridae
RF10_ctg10894_1	50463	No	NA	67	21	0	High-quality	High-quality	100	AAI-based (high-confidence)	0	1		unknown	Myoviridae
RF10_ctg11099_1	52878	No	NA	53	24	1	High-quality	High-quality	93.43	AAI-based (high-confidence)	0	1		unknown	Siphoviridae
RF10_ctg11133_1	52040	No	NA	71	11	3	Medium-quality	Genome-fragment	55.47	HMM-based (lower-bound)	0	1		unknown	unknown
RF10_ctg11598_1	21550	No	NA	31	14	0	Medium-quality	Genome-fragment	60.19	AAI-based (medium-confidence)	0	1		unknown	Siphoviridae
RF10_ctg11762_1	21585	No	NA	28	10	0	Medium-quality	Genome-fragment	70.51	AAI-based (high-confidence)	0	1.01		unknown	Siphoviridae
RF10_ctg11889_1	62203	No	NA	96	27	2	High-quality	High-quality	100	AAI-based (medium-confidence)	0	1		unknown	Myoviridae
RF10_ctg12147_1	44760	No	NA	48	18	2	High-quality	High-quality	100	AAI-based (high-confidence)	0	1		unknown	unknown
RF10_ctg12830_1	51227	No	NA	77	13	0	High-quality	High-quality	95.58	AAI-based (high-confidence)	0	1		unknown	unknown
RF10_ctg12868_1	33904	No	NA	45	22	0	Medium-quality	Genome-fragment	89.41	AAI-based (medium-confidence)	0	1		unknown	Siphoviridae
RF10_ctg13062_1	35820	No	NA	46	20	2	Medium-quality	Genome-fragment	67.01	AAI-based (high-confidence)	0	1		unknown	Siphoviridae
RF10_ctg14110_1	58001	No	NA	66	8	1	Medium-quality	Genome-fragment	70.12	AAI-based (high-confidence)	0	1		unknown	Quimbyviridae
RF10_ctg14165_1	34268	No	NA	42	23	0	Medium-quality	Genome-fragment	66.26	AAI-based (high-confidence)	0	1		unknown	Siphoviridae
RF10_ctg14190_1	71870	No	NA	63	3	2	Medium-quality	Genome-fragment	53.52	HMM-based (lower-bound)	0	1.02		unknown	unknown
RF10_ctg14298_1	24518	No	NA	23	20	0	Medium-quality	Genome-fragment	65.58	AAI-based (high-confidence)	0	1		unknown	Siphoviridae
RF11_ctg177	16046	No	NA	12	1	0	Medium-quality	Genome-fragment	87.38	HMM-based (lower-bound)	0	1		unknown	unknown
RF11_ctg263	19958	No	NA	30	12	0	Medium-quality	Genome-fragment	53.52	AAI-based (high-confidence)	0	1		unknown	Siphoviridae
RF11_ctg268	41539	No	NA	70	15	1	High-quality	High-quality	100	AAI-based (high-confidence)	0	1		unknown	Siphoviridae
RF11_ctg341	50057	No	NA	62	25	2	Complete	High-quality	100	DTR (high-confidence)	0	1		lysogenic	Siphoviridae
RF11_ctg468	21134	No	NA	29	16	1	Medium-quality	Genome-fragment	51.9	AAI-based (medium-confidence)	0	1		unknown	Siphoviridae
RF11_ctg654	27835	No	NA	36	13	3	Medium-quality	Genome-fragment	59.28	AAI-based (high-confidence)	0	1		unknown	Siphoviridae
RF11_ctg658	24946	No	NA	38	18	0	Medium-quality	Genome-fragment	59.79	AAI-based (high-confidence)	0	1		unknown	Siphoviridae
RF11_ctg728	27759	No	NA	28	8	1	Medium-quality	Genome-fragment	58.23	AAI-based (medium-confidence)	0	1		unknown	Siphoviridae
RF11_ctg829	39385	No	NA	36	1	18	Medium-quality	Genome-fragment	87.53	HMM-based (lower-bound)	0	1		unknown	unknown
RF11_ctg840	14936	No	NA	15	0	1	High-quality	High-quality	96.08	AAI-based (medium-confidence)	0	1	no viral genes detected	unknown	unknown
RF11_ctg964	20392	No	NA	31	10	1	Medium-quality	Genome-fragment	55.73	AAI-based (medium-confidence)	0	1		unknown	unknown
RF11_ctg1158	39184	No	NA	67	19	1	High-quality	High-quality	100	AAI-based (high-confidence)	0	1		unknown	Siphoviridae
RF11_ctg1433	50120	No	NA	39	1	9	Medium-quality	Genome-fragment	75.84	HMM-based (lower-bound)	0	1		unknown	unknown
RF11_ctg1551	36176	No	NA	44	31	0	Medium-quality	Genome-fragment	79.81	AAI-based (high-confidence)	0	1		unknown	Myoviridae
RF11_ctg1908	21428	No	NA	24	14	1	Medium-quality	Genome-fragment	51.14	AAI-based (medium-confidence)	0	1		unknown	Siphoviridae
RF11_ctg2323	49221	No	NA	49	0	16	Medium-quality	Genome-fragment	80.2	AAI-based (medium-confidence)	0	1	no viral genes detected	unknown	unknown
RF11_ctg2411	10574	No	NA	16	1	3	High-quality	High-quality	100	HMM-based (lower-bound)	0	1		unknown	unknown
RF11_ctg2423	20139	No	NA	32	17	0	Medium-quality	Genome-fragment	52.01	AAI-based (high-confidence)	0	1		unknown	Siphoviridae
RF11_ctg2444	31302	No	NA	39	8	1	Medium-quality	Genome-fragment	63.25	AAI-based (medium-confidence)	0	1		unknown	unknown
RF11_ctg2926	40312	No	NA	53	9	0	Medium-quality	Genome-fragment	50.56	HMM-based (lower-bound)	0	1	low-confidence DTR	lytic	unknown
RF11_ctg3431	7738	No	NA	10	2	0	Medium-quality	Genome-fragment	56.73	AAI-based (medium-confidence)	0	1		unknown	unknown
RF11_ctg3790	40548	No	NA	71	18	1	High-quality	High-quality	100	AAI-based (medium-confidence)	0	1		unknown	Siphoviridae
RF11_ctg4035	30586	No	NA	31	16	0	Medium-quality	Genome-fragment	68.72	AAI-based (medium-confidence)	0	1		unknown	Siphoviridae
RF11_ctg4363	40612	No	NA	40	7	5	Medium-quality	Genome-fragment	86.73	AAI-based (medium-confidence)	0	1		unknown	Siphoviridae
RF11_ctg4384	24651	No	NA	33	14	0	High-quality	High-quality	100	AAI-based (medium-confidence)	0	1		unknown	unknown
RF11_ctg4661	137825	No	NA	166	35	2	Complete	High-quality	100	DTR (high-confidence)	0	1		lysogenic	Siphoviridae
RF11_ctg4705	132621	No	NA	134	25	4	Complete	High-quality	100	DTR (high-confidence)	0	1		lytic	Siphoviridae
RF11_ctg4741	75893	No	NA	104	25	0	Medium-quality	Genome-fragment	71.67	HMM-based (lower-bound)	0	1	low-confidence DTR	lytic	Siphoviridae
RF11_ctg4784	89508	No	NA	133	23	0	Complete	High-quality	100	DTR (high-confidence)	0	1		lytic	Quimbyviridae
RF11_ctg107_1	49530	No	NA	59	24	1	High-quality	High-quality	100	AAI-based (high-confidence)	0	1		unknown	Siphoviridae
RF11_ctg195_1	51376	No	NA	74	23	0	High-quality	High-quality	100	AAI-based (high-confidence)	0	1		unknown	Myoviridae
RF11_ctg337_1	28157	No	NA	50	18	0	Medium-quality	Genome-fragment	81.38	AAI-based (medium-confidence)	0	1		unknown	Siphoviridae
RF11_ctg518_1	47528	No	NA	68	31	0	High-quality	High-quality	100	AAI-based (medium-confidence)	0	1		unknown	Siphoviridae
RF11_ctg601_1	28341	No	NA	35	18	0	Medium-quality	Genome-fragment	71.82	AAI-based (medium-confidence)	0	1		unknown	Siphoviridae
RF11_ctg1233_1	37749	No	NA	56	18	1	High-quality	High-quality	98	AAI-based (high-confidence)	0	1		unknown	Siphoviridae
RF11_ctg1542_1	27609	No	NA	31	21	0	Medium-quality	Genome-fragment	58.93	AAI-based (high-confidence)	0	1		unknown	Siphoviridae
RF11_ctg1924_1	37097	No	NA	59	18	2	High-quality	High-quality	99.19	AAI-based (high-confidence)	0	1		unknown	Siphoviridae
RF11_ctg4434_1	34970	No	NA	57	11	1	Medium-quality	Genome-fragment	56.64	AAI-based (high-confidence)	0	1		unknown	Siphoviridae
RF11_ctg4631_1	31335	No	NA	42	18	0	Medium-quality	Genome-fragment	69.21	AAI-based (medium-confidence)	0	1		unknown	Siphoviridae
RF12_ctg117	70320	No	NA	74	10	0	Medium-quality	Genome-fragment	64.91	AAI-based (high-confidence)	0	1		unknown	Podoviridae_crAss-like
RF12_ctg694	33171	No	NA	42	6	3	Medium-quality	Genome-fragment	68.53	AAI-based (high-confidence)	0	1		unknown	unknown
RF12_ctg1798	35503	No	NA	40	0	14	High-quality	High-quality	96.43	AAI-based (high-confidence)	0	1	no viral genes detected	unknown	unknown
RF12_ctg1952	30903	No	NA	33	6	1	High-quality	High-quality	96.18	AAI-based (medium-confidence)	0	1		unknown	unknown
RF12_ctg2235	47828	No	NA	75	27	0	High-quality	High-quality	100	AAI-based (medium-confidence)	0	1		unknown	Myoviridae
RF12_ctg2275	32603	No	NA	34	8	4	Medium-quality	Genome-fragment	71.64	AAI-based (medium-confidence)	0	1		unknown	Siphoviridae
RF12_ctg2948	11154	No	NA	13	5	0	Complete	High-quality	100	ITR (high-confidence)	0	1.01		unknown	Podoviridae
RF12_ctg5378	28028	No	NA	37	8	1	Medium-quality	Genome-fragment	57.91	AAI-based (medium-confidence)	0	1		unknown	unknown
RF12_ctg6232	73766	No	NA	77	4	9	Medium-quality	Genome-fragment	55.23	HMM-based (lower-bound)	0	1		unknown	unknown
RF12_ctg6875	44725	No	NA	57	11	0	Medium-quality	Genome-fragment	87.91	AAI-based (high-confidence)	0	1		unknown	Siphoviridae
RF12_ctg7295	32154	No	NA	36	4	5	Medium-quality	Genome-fragment	74.31	AAI-based (medium-confidence)	0	1		unknown	unknown
RF12_ctg7493	66532	No	NA	73	1	27	High-quality	High-quality	95.54	HMM-based (lower-bound)	0	1		unknown	unknown
RF12_ctg7495	33804	No	NA	54	11	1	Medium-quality	Genome-fragment	86.72	HMM-based (lower-bound)	0	1.02		unknown	unknown
RF12_ctg7613	43650	No	NA	65	33	0	Complete	High-quality	100	DTR (medium-confidence)	0	1		lysogenic	Myoviridae
RF12_ctg2776_1	44997	No	NA	78	24	2	High-quality	High-quality	100	AAI-based (medium-confidence)	0	1		unknown	Siphoviridae
RF12_ctg3524_1	26475	No	NA	32	13	0	Medium-quality	Genome-fragment	54.61	AAI-based (medium-confidence)	0	1		unknown	unknown
RF13_ctg371	91767	No	NA	103	13	2	Medium-quality	Genome-fragment	89.65	AAI-based (high-confidence)	0	1		unknown	Podoviridae_crAss-like
RF13_ctg382	19638	No	NA	13	0	4	Medium-quality	Genome-fragment	56.63	AAI-based (high-confidence)	0	1	no viral genes detected	unknown	unknown
RF13_ctg569	25393	No	NA	33	0	2	Medium-quality	Genome-fragment	64.98	AAI-based (high-confidence)	0	1	no viral genes detected	unknown	unknown
RF13_ctg844	26994	No	NA	36	2	2	Medium-quality	Genome-fragment	62.29	AAI-based (medium-confidence)	0	1		unknown	unknown
RF13_ctg856	26912	No	NA	39	23	2	Medium-quality	Genome-fragment	67.29	AAI-based (medium-confidence)	0	1		unknown	Siphoviridae
RF13_ctg1499	42523	No	NA	78	15	1	Medium-quality	Genome-fragment	67.92	HMM-based (lower-bound)	0	1	low-confidence DTR	lytic	unknown
RF13_ctg2091	135145	No	NA	145	27	4	Complete	High-quality	100	DTR (high-confidence)	0	1		lytic	Siphoviridae
RF13_ctg2376	35490	No	NA	52	9	0	Medium-quality	Genome-fragment	77.35	AAI-based (high-confidence)	0	1		unknown	unknown
RF13_ctg2744	222506	No	NA	229	28	10	Complete	High-quality	100	DTR (high-confidence)	0	1		lysogenic	Myoviridae
RF13_ctg2957	32317	No	NA	42	10	0	Medium-quality	Genome-fragment	63.39	AAI-based (high-confidence)	0	1		unknown	Siphoviridae
RF13_ctg3834	76313	No	NA	85	14	4	High-quality	High-quality	100	AAI-based (medium-confidence)	0	1		unknown	Siphoviridae
RF13_ctg4086	38660	No	NA	56	22	3	High-quality	High-quality	96.37	AAI-based (high-confidence)	0	1		unknown	Siphoviridae
RF13_ctg4186	44485	No	NA	43	1	7	High-quality	High-quality	98.18	HMM-based (lower-bound)	0	1		unknown	unknown
RF13_ctg4567	24379	No	NA	34	2	1	Medium-quality	Genome-fragment	55.77	AAI-based (high-confidence)	0	1		unknown	unknown
RF13_ctg4903	22399	No	NA	30	1	1	Medium-quality	Genome-fragment	52.21	AAI-based (medium-confidence)	0	1		unknown	unknown
RF13_ctg6207	31291	No	NA	40	7	0	Medium-quality	Genome-fragment	72.53	AAI-based (medium-confidence)	0	1		unknown	unknown
RF13_ctg6211	40720	No	NA	49	8	4	Medium-quality	Genome-fragment	84.13	AAI-based (high-confidence)	0	1		unknown	unknown
RF13_ctg6395	11221	No	NA	12	0	2	High-quality	High-quality	94.48	AAI-based (medium-confidence)	0	1.01	no viral genes detected	unknown	unknown
RF13_ctg7145	20887	No	NA	30	14	0	Medium-quality	Genome-fragment	51.38	AAI-based (high-confidence)	0	1		unknown	Siphoviridae
RF13_ctg7216	48430	No	NA	30	1	7	Medium-quality	Genome-fragment	77.85	AAI-based (medium-confidence)	0	1		unknown	unknown
RF13_ctg7426	39807	No	NA	42	1	1	Medium-quality	Genome-fragment	62.09	HMM-based (lower-bound)	0	1		unknown	unknown
RF13_ctg7577	43513	No	NA	42	5	0	High-quality	High-quality	100	AAI-based (high-confidence)	0	1		lytic	unknown
RF13_ctg7640	72871	No	NA	107	18	1	High-quality	High-quality	99.96	AAI-based (high-confidence)	0	1		unknown	Quimbyviridae
RF13_ctg7732	23370	No	NA	14	1	0	Medium-quality	Genome-fragment	55.47	AAI-based (medium-confidence)	0	1		unknown	unknown
RF13_ctg7775	18982	No	NA	12	0	4	Medium-quality	Genome-fragment	51.13	AAI-based (medium-confidence)	0	1	no viral genes detected	unknown	unknown
RF13_ctg8542	153318	No	NA	181	21	3	Complete	High-quality	100	DTR (high-confidence)	0	1		lytic	Quimbyviridae
RF13_ctg8589	18242	No	NA	29	4	0	Medium-quality	Genome-fragment	55.43	AAI-based (high-confidence)	0	1		unknown	unknown
RF13_ctg8600	6031	No	NA	6	3	0	Complete	High-quality	100	DTR (high-confidence)	0	1.02		lytic	unknown
RF13_ctg8736	36879	No	NA	49	25	3	Medium-quality	Genome-fragment	78.67	AAI-based (high-confidence)	0	1		unknown	Siphoviridae
RF13_ctg8894	25188	No	NA	26	19	0	Medium-quality	Genome-fragment	72.17	AAI-based (high-confidence)	0	1		unknown	Myoviridae
RF13_ctg9009	72229	No	NA	93	9	0	Medium-quality	Genome-fragment	74.35	AAI-based (high-confidence)	0	1		unknown	unknown
RF13_ctg614_1	20015	No	NA	25	23	1	Medium-quality	Genome-fragment	59.23	AAI-based (high-confidence)	0	1		unknown	Myoviridae
RF13_ctg2386_1	29381	No	NA	50	19	0	Medium-quality	Genome-fragment	80.15	AAI-based (medium-confidence)	0	1		unknown	Siphoviridae
RF13_ctg2791_1	12745	No	NA	17	3	0	Medium-quality	Genome-fragment	56.19	AAI-based (medium-confidence)	0	1		unknown	unknown
RF13_ctg3163_1	13482	Yes	6855	10	2	1	Medium-quality	Genome-fragment	57.39	AAI-based (high-confidence)	49.15	1		unknown	unknown
RF13_ctg3178_1	36365	No	NA	52	15	0	Medium-quality	Genome-fragment	67.37	AAI-based (medium-confidence)	0	1		unknown	unknown
RF13_ctg4897_1	27339	No	NA	38	19	0	Medium-quality	Genome-fragment	59.87	AAI-based (medium-confidence)	0	1		unknown	Myoviridae
RF13_ctg7070_1	30895	No	NA	40	9	1	Medium-quality	Genome-fragment	54.79	AAI-based (high-confidence)	0	1		unknown	unknown
RF13_ctg7658_1	39170	No	NA	51	4	0	High-quality	High-quality	91.16	AAI-based (medium-confidence)	0	1		unknown	unknown
RF13_ctg7836_1	28996	No	NA	44	15	0	Medium-quality	Genome-fragment	72.15	AAI-based (medium-confidence)	0	1.01		unknown	unknown
RF13_ctg7854_1	24082	No	NA	23	10	0	Medium-quality	Genome-fragment	71.86	AAI-based (medium-confidence)	0	1		unknown	unknown
RF13_ctg8700_1	30896	No	NA	43	16	0	Medium-quality	Genome-fragment	80.26	AAI-based (high-confidence)	0	1		unknown	Siphoviridae
RF14_ctg563	25824	No	NA	30	12	0	Medium-quality	Genome-fragment	64.92	AAI-based (high-confidence)	0	1		unknown	Siphoviridae
RF14_ctg979	15780	No	NA	19	7	0	Complete	High-quality	100	ITR (high-confidence)	0	1.01		unknown	unknown
RF14_ctg1067	46188	No	NA	56	8	1	Complete	High-quality	100	DTR (medium-confidence)	0	1		lytic	unknown
RF14_ctg1414	80833	No	NA	82	1	38	Medium-quality	Genome-fragment	61.94	HMM-based (lower-bound)	0	1		unknown	unknown
RF14_ctg2767	23352	No	NA	24	1	0	Medium-quality	Genome-fragment	67.47	AAI-based (medium-confidence)	0	1		unknown	unknown
RF14_ctg2768	48159	No	NA	36	1	18	Medium-quality	Genome-fragment	72.87	HMM-based (lower-bound)	0	1		unknown	unknown
RF14_ctg2787	18814	No	NA	15	0	4	Medium-quality	Genome-fragment	54.26	AAI-based (medium-confidence)	0	1	no viral genes detected	unknown	unknown
RF14_ctg2847	97617	No	NA	98	1	49	Medium-quality	Genome-fragment	70.33	HMM-based (lower-bound)	0	1		unknown	unknown
RF14_ctg3502	29057	No	NA	22	0	11	High-quality	High-quality	100	AAI-based (medium-confidence)	0	1.03	no viral genes detected	unknown	unknown
RF14_ctg3763	43745	No	NA	44	8	3	Medium-quality	Genome-fragment	72.98	AAI-based (medium-confidence)	0	1		unknown	unknown
RF14_ctg4234	5909	No	NA	8	1	1	High-quality	High-quality	100	HMM-based (lower-bound)	0	1		unknown	unknown
RF14_ctg5105	102153	No	NA	124	19	3	Complete	High-quality	100	DTR (high-confidence)	0	1		lytic	Gratiaviridae
RF14_ctg5895	25171	No	NA	55	9	1	Medium-quality	Genome-fragment	60.66	AAI-based (high-confidence)	0	1		unknown	unknown
RF14_ctg5966	37259	No	NA	57	15	0	High-quality	High-quality	97.37	AAI-based (medium-confidence)	0	1		unknown	Siphoviridae
RF14_ctg7830	77718	No	NA	109	18	2	Complete	High-quality	100	DTR (high-confidence)	0	1		lysogenic	Quimbyviridae
RF14_ctg8010	56081	No	NA	55	1	24	Medium-quality	Genome-fragment	59.54	AAI-based (medium-confidence)	0	1		unknown	unknown
RF14_ctg8028	34214	No	NA	48	25	0	Complete	High-quality	100	DTR (high-confidence)	0	1.01		lytic	unknown
RF14_ctg8374	22298	No	NA	27	2	1	Medium-quality	Genome-fragment	54.55	AAI-based (medium-confidence)	0	1		unknown	unknown
RF14_ctg8500	222936	No	NA	234	127	0	Complete	High-quality	100	DTR (high-confidence)	0	1		lytic	Myoviridae
RF14_ctg8504	127150	No	NA	147	41	2	Complete	High-quality	100	DTR (medium-confidence)	0	1		lytic	Siphoviridae
RF14_ctg8507	77963	No	NA	103	18	2	Complete	High-quality	100	DTR (high-confidence)	0	1		lytic	unknown
RF14_ctg1006_1	32382	No	NA	55	17	0	Medium-quality	Genome-fragment	80.4	AAI-based (medium-confidence)	0	1		unknown	unknown
RF14_ctg1320_1	34021	No	NA	37	6	0	Medium-quality	Genome-fragment	80.56	AAI-based (medium-confidence)	0	1		unknown	unknown
RF14_ctg3122_1	38197	Yes	32520	46	8	3	Medium-quality	Genome-fragment	65.65	HMM-based (lower-bound)	14.86	1		unknown	unknown
RF14_ctg3370_1	36807	No	NA	53	20	1	Medium-quality	Genome-fragment	56.9	AAI-based (high-confidence)	0	1		unknown	unknown
RF14_ctg5270_1	49844	No	NA	64	9	1	High-quality	High-quality	97.8	AAI-based (high-confidence)	0	1		unknown	unknown
RF14_ctg5351_1	39813	No	NA	51	3	0	High-quality	High-quality	94.37	AAI-based (high-confidence)	0	1		unknown	unknown
RF14_ctg6635_1	35542	No	NA	53	38	0	Medium-quality	Genome-fragment	67.1	AAI-based (high-confidence)	0	1		unknown	Myoviridae
RF14_ctg6635_2	31040	No	NA	45	33	0	Medium-quality	Genome-fragment	76.71	AAI-based (high-confidence)	0	1		unknown	Podoviridae
RF14_ctg7257_1	46162	No	NA	50	23	1	High-quality	High-quality	97.05	AAI-based (high-confidence)	0	1		unknown	Siphoviridae
RF14_ctg7496_1	32864	No	NA	36	13	2	Medium-quality	Genome-fragment	50.32	HMM-based (lower-bound)	0	1		unknown	unknown
RF14_ctg8141_1	40620	No	NA	40	12	0	High-quality	High-quality	99.36	AAI-based (high-confidence)	0	1		unknown	Siphoviridae
RF15_ctg214	69114	No	NA	59	1	18	High-quality	High-quality	100	AAI-based (medium-confidence)	0	1		unknown	unknown
RF15_ctg928	60705	No	NA	72	26	4	High-quality	High-quality	100	AAI-based (high-confidence)	0	1		unknown	Siphoviridae
RF15_ctg1151	22450	No	NA	28	0	3	Medium-quality	Genome-fragment	53.09	AAI-based (medium-confidence)	0	1	no viral genes detected	unknown	unknown
RF15_ctg1230	9583	No	NA	11	0	0	Medium-quality	Genome-fragment	70.99	AAI-based (medium-confidence)	0	1.01	no viral genes detected	lysogenic	unknown
RF15_ctg1970	33512	No	NA	53	18	0	High-quality	High-quality	96.9	AAI-based (high-confidence)	0	1		unknown	Siphoviridae
RF15_ctg2144	14831	No	NA	18	7	0	Medium-quality	Genome-fragment	77.22	AAI-based (medium-confidence)	0	1		unknown	Podoviridae
RF15_ctg2173	34689	No	NA	36	1	17	Medium-quality	Genome-fragment	79.16	AAI-based (medium-confidence)	0	1		unknown	unknown
RF15_ctg2588	25740	No	NA	23	2	3	Medium-quality	Genome-fragment	57.21	HMM-based (lower-bound)	0	1		unknown	unknown
RF15_ctg2594	47903	No	NA	80	15	0	High-quality	High-quality	100	AAI-based (high-confidence)	0	1		unknown	unknown
RF15_ctg255_1	47153	No	NA	61	16	0	High-quality	High-quality	100	AAI-based (high-confidence)	0	1		unknown	Siphoviridae
RF15_ctg264_1	6424	No	NA	9	2	0	High-quality	High-quality	100	AAI-based (medium-confidence)	0	1		unknown	Microviridae
RF15_ctg292_1	30406	No	NA	42	19	0	Medium-quality	Genome-fragment	64.59	AAI-based (medium-confidence)	0	1		unknown	Siphoviridae
RF15_ctg295_1	18824	No	NA	32	16	0	Medium-quality	Genome-fragment	52.13	AAI-based (high-confidence)	0	1		unknown	Siphoviridae
RF15_ctg1080_1	31103	No	NA	44	14	1	Medium-quality	Genome-fragment	87.35	AAI-based (medium-confidence)	0	1		unknown	Siphoviridae
RF15_ctg1231_1	52146	No	NA	71	21	1	High-quality	High-quality	96.74	AAI-based (medium-confidence)	0	1		unknown	Siphoviridae
RF15_ctg1598_1	24763	No	NA	32	19	0	Medium-quality	Genome-fragment	51.33	AAI-based (medium-confidence)	0	1		unknown	Myoviridae
RF15_ctg1635_1	23653	No	NA	34	17	0	Medium-quality	Genome-fragment	52.23	AAI-based (high-confidence)	0	1		unknown	Siphoviridae
RF15_ctg1759_1	36501	No	NA	46	20	0	Medium-quality	Genome-fragment	77.72	AAI-based (high-confidence)	0	1		unknown	Siphoviridae
RF16_ctg225	12494	No	NA	12	1	2	Medium-quality	Genome-fragment	68.04	HMM-based (lower-bound)	0	1.01		unknown	unknown
RF16_ctg290	33398	No	NA	51	10	3	Medium-quality	Genome-fragment	79.71	AAI-based (medium-confidence)	0	1		unknown	unknown
RF16_ctg1434	22170	No	NA	17	8	1	Medium-quality	Genome-fragment	50.65	AAI-based (medium-confidence)	0	1		unknown	Siphoviridae
RF16_ctg1505	5314	No	NA	2	1	0	Medium-quality	Genome-fragment	87.68	AAI-based (medium-confidence)	0	1.03		unknown	unknown
RF16_ctg1813	51691	No	NA	43	1	19	Medium-quality	Genome-fragment	80.72	HMM-based (lower-bound)	0	1		unknown	unknown
RF16_ctg2454	9295	No	NA	11	0	3	Medium-quality	Genome-fragment	60.62	AAI-based (high-confidence)	0	1	no viral genes detected	unknown	unknown
RF16_ctg3131	41896	No	NA	48	3	0	High-quality	High-quality	95.71	AAI-based (medium-confidence)	0	1		unknown	unknown
RF16_ctg3263	31221	No	NA	40	9	1	Medium-quality	Genome-fragment	52.06	AAI-based (high-confidence)	0	1		unknown	unknown
RF16_ctg3632	17693	No	NA	26	1	4	High-quality	High-quality	100	AAI-based (high-confidence)	0	1		unknown	unknown
RF16_ctg4195	13401	No	NA	20	4	0	Complete	High-quality	100	ITR (high-confidence)	0	1.01		unknown	unknown
RF16_ctg4517	26304	No	NA	32	5	2	Medium-quality	Genome-fragment	53.28	AAI-based (medium-confidence)	0	1		unknown	unknown
RF16_ctg5278	47754	No	NA	65	20	0	High-quality	High-quality	100	AAI-based (high-confidence)	0	1		unknown	Siphoviridae
RF16_ctg5978	6934	No	NA	11	0	0	Medium-quality	Genome-fragment	53.4	AAI-based (high-confidence)	0	1	no viral genes detected	unknown	unknown
RF16_ctg7062	210831	No	NA	204	5	16	Complete	High-quality	100	DTR (high-confidence)	0	1		lytic	unknown
RF16_ctg7072	46544	No	NA	90	26	2	Complete	High-quality	100	DTR (high-confidence)	0	1		lytic	Siphoviridae
RF16_ctg7367	5046	No	NA	1	1	0	Medium-quality	Genome-fragment	81.06	AAI-based (high-confidence)	0	1.02		unknown	unknown
RF16_ctg23_1	24450	No	NA	34	15	0	Medium-quality	Genome-fragment	60.65	AAI-based (high-confidence)	0	1		unknown	Siphoviridae
RF16_ctg79_1	34211	No	NA	49	19	0	High-quality	High-quality	99.41	AAI-based (medium-confidence)	0	1		unknown	Siphoviridae
RF16_ctg1172_1	31239	No	NA	46	24	1	Medium-quality	Genome-fragment	78.33	AAI-based (medium-confidence)	0	1		unknown	Siphoviridae
RF16_ctg1752_1	109686	No	NA	116	24	6	High-quality	High-quality	100	AAI-based (high-confidence)	0	1	contig >1.5x longer than expected genome length	unknown	Siphoviridae
RF16_ctg2319_1	126449	No	NA	194	28	2	High-quality	High-quality	95.02	AAI-based (high-confidence)	0	1		unknown	Siphoviridae
RF16_ctg2514_1	30032	No	NA	43	22	0	High-quality	High-quality	95.63	AAI-based (high-confidence)	0	1		unknown	Siphoviridae
RF16_ctg3515_1	28288	No	NA	48	21	0	Medium-quality	Genome-fragment	81.86	AAI-based (high-confidence)	0	1		unknown	Siphoviridae
RF16_ctg6925_1	40147	No	NA	39	7	1	Medium-quality	Genome-fragment	61.04	AAI-based (medium-confidence)	0	1		unknown	unknown
RF17_ctg127	11780	No	NA	12	5	0	High-quality	High-quality	99.79	AAI-based (medium-confidence)	0	1		unknown	Podoviridae
RF17_ctg147	62158	No	NA	87	28	1	High-quality	High-quality	100	AAI-based (high-confidence)	0	1		unknown	Myoviridae
RF17_ctg285	24323	No	NA	24	14	0	Medium-quality	Genome-fragment	55.15	AAI-based (medium-confidence)	0	1		unknown	Siphoviridae
RF17_ctg327	24322	No	NA	33	19	0	Medium-quality	Genome-fragment	64.57	AAI-based (medium-confidence)	0	1		unknown	Siphoviridae
RF17_ctg779	11840	No	NA	10	1	0	High-quality	High-quality	100	HMM-based (lower-bound)	0	1		unknown	unknown
RF17_ctg1038	84604	No	NA	76	3	2	Medium-quality	Genome-fragment	59.22	AAI-based (medium-confidence)	0	1		unknown	unknown
RF17_ctg1107	44410	No	NA	68	20	1	High-quality	High-quality	90.21	AAI-based (medium-confidence)	0	1		unknown	unknown
RF17_ctg1307	19818	No	NA	20	17	0	Medium-quality	Genome-fragment	50.65	AAI-based (high-confidence)	0	1		unknown	Siphoviridae
RF17_ctg1975	11529	No	NA	12	5	0	High-quality	High-quality	97.84	AAI-based (medium-confidence)	0	1		unknown	Podoviridae
RF17_ctg2352	31856	No	NA	40	22	0	Medium-quality	Genome-fragment	76.21	AAI-based (high-confidence)	0	1		unknown	Siphoviridae
RF17_ctg2453	166464	No	NA	158	8	12	High-quality	High-quality	93.98	HMM-based (lower-bound)	0	1.01		unknown	unknown
RF17_ctg2885	90882	No	NA	87	4	3	Medium-quality	Genome-fragment	64.7	AAI-based (medium-confidence)	0	1		unknown	Siphoviridae
RF17_ctg3180	37422	No	NA	49	22	2	Medium-quality	Genome-fragment	61.36	AAI-based (high-confidence)	0	1		unknown	Siphoviridae
RF17_ctg3369	143186	No	NA	143	3	36	Medium-quality	Genome-fragment	79.51	HMM-based (lower-bound)	0	1		unknown	unknown
RF17_ctg3553	25638	No	NA	33	2	7	Medium-quality	Genome-fragment	55.08	AAI-based (medium-confidence)	0	1		unknown	unknown
RF17_ctg3713	40281	No	NA	35	0	9	Medium-quality	Genome-fragment	53.53	AAI-based (medium-confidence)	0	1	no viral genes detected	unknown	unknown
RF17_ctg3738	17686	No	NA	7	0	3	Medium-quality	Genome-fragment	51	AAI-based (high-confidence)	0	1	no viral genes detected	unknown	unknown
RF17_ctg4052	8389	No	NA	9	1	0	High-quality	High-quality	100	HMM-based (lower-bound)	0	1		unknown	unknown
RF17_ctg4110	19026	No	NA	24	11	0	Medium-quality	Genome-fragment	53.51	AAI-based (high-confidence)	0	1		unknown	Siphoviridae
RF17_ctg4563	22166	No	NA	33	15	1	Medium-quality	Genome-fragment	52.96	AAI-based (medium-confidence)	0	1		unknown	Siphoviridae
RF17_ctg4896	25846	No	NA	27	9	1	Medium-quality	Genome-fragment	54.44	AAI-based (high-confidence)	0	1		unknown	Siphoviridae
RF17_ctg5536	135998	No	NA	150	26	4	Complete	High-quality	100	DTR (high-confidence)	0	1		lytic	Siphoviridae
RF17_ctg5544	10978	No	NA	12	5	0	High-quality	High-quality	93.17	AAI-based (medium-confidence)	0	1		unknown	Podoviridae
RF17_ctg5638	20971	No	NA	8	0	3	Medium-quality	Genome-fragment	60.48	AAI-based (medium-confidence)	0	1	no viral genes detected	unknown	unknown
RF17_ctg6038	28289	No	NA	33	11	2	Medium-quality	Genome-fragment	62.03	AAI-based (medium-confidence)	0	1		unknown	Siphoviridae
RF17_ctg6127	31386	No	NA	49	11	1	Complete	High-quality	100	DTR (high-confidence)	0	1		lysogenic	unknown
RF17_ctg6550	25368	No	NA	26	7	1	Medium-quality	Genome-fragment	55.14	AAI-based (high-confidence)	0	1		unknown	Myoviridae
RF17_ctg6631	40173	No	NA	49	2	20	High-quality	High-quality	92.97	AAI-based (high-confidence)	0	1		unknown	unknown
RF17_ctg6969	31868	No	NA	39	24	0	Medium-quality	Genome-fragment	74.73	AAI-based (high-confidence)	0	1		unknown	Siphoviridae
RF17_ctg7399	57228	No	NA	59	23	3	High-quality	High-quality	100	AAI-based (high-confidence)	0	1		unknown	Siphoviridae
RF17_ctg7499	24621	No	NA	29	3	1	Medium-quality	Genome-fragment	54.77	AAI-based (medium-confidence)	0	1		unknown	unknown
RF17_ctg7582	39265	No	NA	57	13	1	Medium-quality	Genome-fragment	74.26	HMM-based (lower-bound)	0	1		unknown	Siphoviridae
RF17_ctg7797	24456	No	NA	35	6	1	Medium-quality	Genome-fragment	54.38	AAI-based (medium-confidence)	0	1		unknown	unknown
RF17_ctg8408	34667	No	NA	34	0	4	Medium-quality	Genome-fragment	82.15	AAI-based (medium-confidence)	0	1	no viral genes detected	unknown	unknown
RF17_ctg8576	34621	No	NA	36	1	17	High-quality	High-quality	93.01	AAI-based (high-confidence)	0	1		unknown	unknown
RF17_ctg8827	44972	No	NA	57	7	1	High-quality	High-quality	100	AAI-based (high-confidence)	0	1		unknown	unknown
RF17_ctg9619	24319	No	NA	19	1	5	Medium-quality	Genome-fragment	52.16	HMM-based (lower-bound)	0	1		unknown	unknown
RF17_ctg10417	26826	No	NA	42	15	0	Medium-quality	Genome-fragment	69.25	AAI-based (high-confidence)	0	1		unknown	Siphoviridae
RF17_ctg10495	7911	No	NA	6	1	0	High-quality	High-quality	100	HMM-based (lower-bound)	0	1		unknown	unknown
RF17_ctg10878	29000	No	NA	29	7	2	Medium-quality	Genome-fragment	62.12	AAI-based (medium-confidence)	0	1		unknown	Siphoviridae
RF17_ctg10999	28128	No	NA	35	7	1	Medium-quality	Genome-fragment	63.34	AAI-based (medium-confidence)	0	1		unknown	unknown
RF17_ctg11481	17572	No	NA	21	9	0	High-quality	High-quality	96.78	AAI-based (medium-confidence)	0	1.01		unknown	Rountreeviridae
RF17_ctg11484	35570	No	NA	57	24	1	Medium-quality	Genome-fragment	72.5	AAI-based (high-confidence)	0	1		unknown	Myoviridae
RF17_ctg11845	43292	No	NA	53	10	0	Medium-quality	Genome-fragment	60.05	HMM-based (lower-bound)	0	1	low-confidence DTR	lytic	unknown
RF17_ctg12077	21835	No	NA	23	5	1	Medium-quality	Genome-fragment	52.5	AAI-based (high-confidence)	0	1		unknown	unknown
RF17_ctg12230	15529	No	NA	21	4	0	Medium-quality	Genome-fragment	59.91	AAI-based (high-confidence)	0	1.04		unknown	unknown
RF17_ctg12750	21982	No	NA	25	14	0	Medium-quality	Genome-fragment	52.68	AAI-based (medium-confidence)	0	1		unknown	Siphoviridae
RF17_ctg12848	13308	No	NA	21	0	5	High-quality	High-quality	100	AAI-based (medium-confidence)	0	1	no viral genes detected; contig >1.5x longer than expected genome length	unknown	unknown
RF17_ctg13499	27480	No	NA	36	19	0	Medium-quality	Genome-fragment	69.32	AAI-based (medium-confidence)	0	1		unknown	Siphoviridae
RF17_ctg13731	227473	No	NA	195	17	1	Complete	High-quality	100	DTR (medium-confidence)	0	1.01		lytic	Siphoviridae
RF17_ctg13740	11312	No	NA	15	0	1	Complete	High-quality	100	DTR (medium-confidence)	0	1.01	no viral genes detected	lysogenic	unknown
RF17_ctg13753	150241	No	NA	177	29	1	Complete	High-quality	100	DTR (medium-confidence)	0	1		lytic	Podoviridae_crAss-like
RF17_ctg13755	10935	No	NA	15	0	1	Medium-quality	Genome-fragment	78.04	AAI-based (high-confidence)	0	1.01	no viral genes detected; low-confidence DTR	lysogenic	unknown
RF17_ctg326_1	55862	No	NA	78	17	1	High-quality	High-quality	99.75	AAI-based (high-confidence)	0	1		unknown	Myoviridae
RF17_ctg396_1	33462	No	NA	39	18	2	Medium-quality	Genome-fragment	70.85	AAI-based (medium-confidence)	0	1		unknown	Siphoviridae
RF17_ctg432_1	25645	No	NA	48	23	0	Medium-quality	Genome-fragment	68.76	AAI-based (high-confidence)	0	1		unknown	Siphoviridae
RF17_ctg974_1	48461	No	NA	79	18	1	High-quality	High-quality	100	AAI-based (high-confidence)	0	1		unknown	Siphoviridae
RF17_ctg1911_1	23553	No	NA	32	12	0	Medium-quality	Genome-fragment	71.28	AAI-based (high-confidence)	0	1		unknown	unknown
RF17_ctg3997_1	33935	No	NA	53	10	1	Medium-quality	Genome-fragment	55.53	AAI-based (high-confidence)	0	1		unknown	Siphoviridae
RF17_ctg4024_1	53184	No	NA	58	5	0	Medium-quality	Genome-fragment	64.46	AAI-based (medium-confidence)	0	1		unknown	unknown
RF17_ctg6190_1	120373	No	NA	144	35	3	High-quality	High-quality	100	AAI-based (high-confidence)	0	1		unknown	Siphoviridae
RF17_ctg6946_1	25009	No	NA	29	14	0	Medium-quality	Genome-fragment	53.48	AAI-based (high-confidence)	0	1		unknown	Siphoviridae
RF17_ctg7946_1	34405	No	NA	55	12	0	High-quality	High-quality	99.42	AAI-based (medium-confidence)	0	1		unknown	unknown
RF17_ctg8946_1	43528	No	NA	61	16	0	High-quality	High-quality	100	AAI-based (high-confidence)	0	1		unknown	unknown
RF17_ctg9973_1	44838	No	NA	51	24	0	High-quality	High-quality	95.78	AAI-based (medium-confidence)	0	1		unknown	Siphoviridae
RF17_ctg12524_1	52198	No	NA	87	26	0	High-quality	High-quality	100	AAI-based (high-confidence)	0	1		unknown	Siphoviridae
RF17_ctg13097_1	113648	No	NA	134	14	15	High-quality	High-quality	93.39	AAI-based (medium-confidence)	0	1		unknown	unknown
RF18_ctg1350	27905	No	NA	34	21	0	Medium-quality	Genome-fragment	59.54	AAI-based (high-confidence)	0	1		unknown	Siphoviridae
RF18_ctg1864	11885	No	NA	18	1	1	Complete	High-quality	100	DTR (medium-confidence)	0	1.01		lysogenic	unknown
RF18_ctg1916	40132	No	NA	62	23	0	High-quality	High-quality	90.29	AAI-based (medium-confidence)	0	1		unknown	Siphoviridae
RF18_ctg2103	19410	No	NA	22	12	0	Medium-quality	Genome-fragment	54.46	AAI-based (high-confidence)	0	1		unknown	Siphoviridae
RF18_ctg2664	27696	No	NA	36	22	0	Medium-quality	Genome-fragment	72.16	AAI-based (medium-confidence)	0	1		unknown	Siphoviridae
RF18_ctg2808	5015	No	NA	1	1	0	Complete	High-quality	100	DTR (medium-confidence)	0	1.02		unknown	unknown
RF18_ctg2819	25940	No	NA	38	18	0	Medium-quality	Genome-fragment	70.36	AAI-based (medium-confidence)	0	1		unknown	Siphoviridae
RF18_ctg3099	5616	No	NA	8	1	0	Medium-quality	Genome-fragment	52.36	HMM-based (lower-bound)	0	1.01		unknown	unknown
RF18_ctg3280	5549	No	NA	1	1	0	Medium-quality	Genome-fragment	81.14	AAI-based (high-confidence)	0	1		unknown	unknown
RF18_ctg3472	206989	No	NA	222	18	21	Complete	High-quality	100	DTR (high-confidence)	0	1		unknown	unknown
RF18_ctg3638	19337	No	NA	25	2	1	High-quality	High-quality	100	AAI-based (medium-confidence)	0	1		unknown	unknown
RF18_ctg3914	52561	No	NA	56	24	5	High-quality	High-quality	100	AAI-based (medium-confidence)	0	1		unknown	Siphoviridae
RF18_ctg3990	22381	No	NA	29	2	2	High-quality	High-quality	96.75	HMM-based (lower-bound)	0	1		unknown	unknown
RF18_ctg3991	45133	No	NA	67	12	0	Medium-quality	Genome-fragment	65.05	AAI-based (medium-confidence)	0	1		unknown	unknown
RF18_ctg4009	35161	No	NA	53	14	2	High-quality	High-quality	100	AAI-based (high-confidence)	0	1.01		unknown	unknown
RF18_ctg4304	23439	No	NA	22	5	0	Medium-quality	Genome-fragment	56.22	AAI-based (high-confidence)	0	1		unknown	unknown
RF18_ctg4608	8442	No	NA	9	3	0	Medium-quality	Genome-fragment	78.7	HMM-based (lower-bound)	0	1		unknown	unknown
RF18_ctg4659	31348	No	NA	30	15	1	Medium-quality	Genome-fragment	67.25	AAI-based (high-confidence)	0	1		unknown	Siphoviridae
RF18_ctg4712	28674	No	NA	37	24	0	Medium-quality	Genome-fragment	69.7	AAI-based (medium-confidence)	0	1		unknown	Myoviridae
RF18_ctg4822	31270	No	NA	37	14	0	Medium-quality	Genome-fragment	58.28	HMM-based (lower-bound)	0	1		unknown	Myoviridae
RF18_ctg4999	24059	No	NA	19	1	7	High-quality	High-quality	100	HMM-based (lower-bound)	0	1		unknown	unknown
RF18_ctg5080	34287	No	NA	40	16	1	Medium-quality	Genome-fragment	67.58	AAI-based (high-confidence)	0	1		unknown	Myoviridae
RF18_ctg5123	13402	No	NA	17	3	0	Complete	High-quality	100	ITR (high-confidence)	0	1		unknown	unknown
RF18_ctg5324	21198	No	NA	28	16	0	Medium-quality	Genome-fragment	56.79	AAI-based (high-confidence)	0	1		unknown	Siphoviridae
RF18_ctg5549	9534	No	NA	14	1	0	Medium-quality	Genome-fragment	61.69	AAI-based (high-confidence)	0	1		unknown	Siphoviridae
RF18_ctg6275	62027	No	NA	75	26	4	High-quality	High-quality	100	AAI-based (medium-confidence)	0	1		unknown	Siphoviridae
RF18_ctg6672	68439	No	NA	66	3	29	Medium-quality	Genome-fragment	78.76	HMM-based (lower-bound)	0	1		unknown	unknown
RF18_ctg7084	66493	No	NA	58	1	18	High-quality	High-quality	100	AAI-based (medium-confidence)	0	1	contig >1.5x longer than expected genome length	unknown	unknown
RF18_ctg7165	17861	No	NA	31	12	0	Medium-quality	Genome-fragment	51.11	AAI-based (high-confidence)	0	1		unknown	Siphoviridae
RF18_ctg7184	31396	No	NA	46	22	0	Medium-quality	Genome-fragment	53.15	AAI-based (high-confidence)	0	1		unknown	Myoviridae
RF18_ctg7237	50845	No	NA	47	1	21	Medium-quality	Genome-fragment	73.01	HMM-based (lower-bound)	0	1		unknown	unknown
RF18_ctg7396	23094	No	NA	16	4	0	Medium-quality	Genome-fragment	58.85	AAI-based (high-confidence)	0	1		unknown	unknown
RF18_ctg7854	23483	No	NA	38	6	2	Medium-quality	Genome-fragment	52.9	AAI-based (medium-confidence)	0	1		unknown	unknown
RF18_ctg8021	11636	No	NA	12	0	1	Medium-quality	Genome-fragment	75.05	AAI-based (high-confidence)	0	1	no viral genes detected	unknown	unknown
RF18_ctg8132	8220	No	NA	12	1	0	Medium-quality	Genome-fragment	76.63	HMM-based (lower-bound)	0	1		unknown	unknown
RF18_ctg8546	47116	No	NA	36	3	11	Medium-quality	Genome-fragment	57.65	AAI-based (high-confidence)	0	1		unknown	unknown
RF18_ctg9102	20294	No	NA	27	11	0	Medium-quality	Genome-fragment	59.19	AAI-based (high-confidence)	0	1		unknown	unknown
RF18_ctg9508	98093	No	NA	114	1	57	High-quality	High-quality	100	AAI-based (medium-confidence)	0	1	contig >1.5x longer than expected genome length	unknown	Siphoviridae
RF18_ctg9657	29788	No	NA	47	16	0	Medium-quality	Genome-fragment	66.69	AAI-based (medium-confidence)	0	1		unknown	unknown
RF18_ctg9971	22160	No	NA	37	16	0	Medium-quality	Genome-fragment	68.47	AAI-based (high-confidence)	0	1		unknown	Siphoviridae
RF18_ctg10120	32693	No	NA	44	16	2	High-quality	High-quality	92.1	AAI-based (medium-confidence)	0	1		unknown	Siphoviridae
RF18_ctg10273	43659	No	NA	66	14	4	Medium-quality	Genome-fragment	81.64	HMM-based (lower-bound)	0	1		unknown	unknown
RF18_ctg10724	24637	No	NA	30	10	1	Medium-quality	Genome-fragment	51.54	AAI-based (high-confidence)	0	1		unknown	Siphoviridae
RF18_ctg10801	22544	No	NA	26	15	0	Medium-quality	Genome-fragment	63.35	AAI-based (medium-confidence)	0	1		unknown	Siphoviridae
RF18_ctg10960	15741	No	NA	28	2	0	High-quality	High-quality	100	HMM-based (lower-bound)	0	1		unknown	unknown
RF18_ctg10982	12870	No	NA	21	1	0	High-quality	High-quality	100	HMM-based (lower-bound)	0	1		unknown	unknown
RF18_ctg11014	33345	No	NA	38	16	3	Medium-quality	Genome-fragment	72.54	AAI-based (medium-confidence)	0	1		unknown	Siphoviridae
RF18_ctg11031	25490	No	NA	34	20	2	Medium-quality	Genome-fragment	56.29	AAI-based (medium-confidence)	0	1		unknown	Myoviridae
RF18_ctg11107	186348	No	NA	131	2	15	High-quality	High-quality	100	HMM-based (lower-bound)	0	1.01		unknown	unknown
RF18_ctg11526	55943	No	NA	63	2	20	High-quality	High-quality	100	AAI-based (medium-confidence)	0	1	contig >1.5x longer than expected genome length	unknown	unknown
RF18_ctg11589	62790	No	NA	78	1	35	Medium-quality	Genome-fragment	50.38	HMM-based (lower-bound)	0	1		unknown	unknown
RF18_ctg11897	60406	No	NA	55	0	19	High-quality	High-quality	100	AAI-based (high-confidence)	0	1	no viral genes detected	unknown	unknown
RF18_ctg11906	25368	No	NA	50	9	1	Medium-quality	Genome-fragment	51.46	AAI-based (high-confidence)	0	1		unknown	Siphoviridae
RF18_ctg12755	32551	No	NA	47	15	1	Medium-quality	Genome-fragment	88.85	AAI-based (high-confidence)	0	1		unknown	Myoviridae
RF18_ctg12851	7541	No	NA	4	1	0	High-quality	High-quality	100	AAI-based (medium-confidence)	0	1.01		unknown	unknown
RF18_ctg12986	54569	No	NA	59	24	3	High-quality	High-quality	100	AAI-based (high-confidence)	0	1		unknown	Siphoviridae
RF18_ctg13079	68280	No	NA	114	34	10	High-quality	High-quality	100	AAI-based (high-confidence)	0	1	contig >1.5x longer than expected genome length	unknown	Siphoviridae
RF18_ctg13163	18092	No	NA	29	10	1	Medium-quality	Genome-fragment	51.1	AAI-based (high-confidence)	0	1		unknown	Siphoviridae
RF18_ctg13684	30849	No	NA	46	11	0	Medium-quality	Genome-fragment	63.26	AAI-based (high-confidence)	0	1		unknown	Myoviridae
RF18_ctg14143	34318	No	NA	31	1	12	Medium-quality	Genome-fragment	50	HMM-based (lower-bound)	0	1		unknown	unknown
RF18_ctg14540	98724	No	NA	105	2	52	Medium-quality	Genome-fragment	83.65	HMM-based (lower-bound)	0	1		unknown	unknown
RF18_ctg14721	27615	No	NA	44	19	0	Medium-quality	Genome-fragment	74.8	AAI-based (medium-confidence)	0	1		unknown	Myoviridae
RF18_ctg14804	5449	No	NA	6	1	0	Medium-quality	Genome-fragment	50.8	HMM-based (lower-bound)	0	1.01		unknown	unknown
RF18_ctg15171	16359	No	NA	23	1	5	Medium-quality	Genome-fragment	50.61	AAI-based (high-confidence)	0	1		unknown	Myoviridae
RF18_ctg15625	25890	No	NA	33	12	1	Medium-quality	Genome-fragment	55.93	AAI-based (medium-confidence)	0	1		unknown	Myoviridae
RF18_ctg15809	39424	No	NA	45	1	14	Medium-quality	Genome-fragment	56.61	HMM-based (lower-bound)	0	1		unknown	unknown
RF18_ctg16097	44496	No	NA	64	21	0	High-quality	High-quality	95.32	AAI-based (medium-confidence)	0	1		unknown	Myoviridae
RF18_ctg16527	26865	No	NA	41	12	1	Medium-quality	Genome-fragment	75.86	AAI-based (medium-confidence)	0	1		unknown	Siphoviridae
RF18_ctg16769	35852	No	NA	58	20	2	High-quality	High-quality	100	AAI-based (medium-confidence)	0	1		unknown	Siphoviridae
RF18_ctg16783	41146	No	NA	50	21	1	High-quality	High-quality	98.04	AAI-based (high-confidence)	0	1		unknown	Autographiviridae
RF18_ctg16879	14884	No	NA	17	1	0	High-quality	High-quality	100	HMM-based (lower-bound)	0	1		unknown	unknown
RF18_ctg16975	34362	No	NA	58	16	0	Medium-quality	Genome-fragment	87.02	AAI-based (medium-confidence)	0	1		unknown	Siphoviridae
RF18_ctg17287	29320	No	NA	29	11	0	Medium-quality	Genome-fragment	61.85	AAI-based (high-confidence)	0	1		unknown	Siphoviridae
RF18_ctg17350	38315	No	NA	32	8	4	Medium-quality	Genome-fragment	81.54	AAI-based (medium-confidence)	0	1		unknown	Siphoviridae
RF18_ctg17424	36298	No	NA	51	20	0	Medium-quality	Genome-fragment	51.04	AAI-based (high-confidence)	0	1		unknown	Myoviridae
RF18_ctg17689	5066	No	NA	3	2	0	Complete	High-quality	100	DTR (high-confidence)	0	1		unknown	unknown
RF18_ctg17887	5801	No	NA	6	2	0	Medium-quality	Genome-fragment	54.08	HMM-based (lower-bound)	0	1		unknown	unknown
RF18_ctg17997	28937	No	NA	30	1	15	Medium-quality	Genome-fragment	60.1	AAI-based (medium-confidence)	0	1		unknown	unknown
RF18_ctg18342	25021	No	NA	28	8	2	Medium-quality	Genome-fragment	52.9	AAI-based (high-confidence)	0	1		unknown	Siphoviridae
RF18_ctg18946	27673	No	NA	40	15	1	Medium-quality	Genome-fragment	72.64	AAI-based (medium-confidence)	0	1		unknown	Siphoviridae
RF18_ctg19287	39138	No	NA	34	1	16	Medium-quality	Genome-fragment	65.37	AAI-based (high-confidence)	0	1		unknown	unknown
RF18_ctg19346	327166	No	NA	267	10	49	High-quality	High-quality	98.02	HMM-based (lower-bound)	0	1.01		unknown	Siphoviridae
RF18_ctg19685	26125	No	NA	50	20	0	Medium-quality	Genome-fragment	76.24	AAI-based (high-confidence)	0	1		unknown	Siphoviridae
RF18_ctg20036	39474	No	NA	65	30	0	Complete	High-quality	100	DTR (high-confidence)	0	1		lytic	Myoviridae
RF18_ctg20052	5614	No	NA	7	4	0	Complete	High-quality	100	DTR (high-confidence)	0	1.02		lytic	Microviridae
RF18_ctg20096	22030	No	NA	14	5	0	Medium-quality	Genome-fragment	56.14	AAI-based (high-confidence)	0	1		unknown	unknown
RF18_ctg1604_1	29463	No	NA	33	22	0	Medium-quality	Genome-fragment	62.99	AAI-based (medium-confidence)	0	1		unknown	Siphoviridae
RF18_ctg1821_1	32506	No	NA	53	20	0	High-quality	High-quality	100	AAI-based (high-confidence)	0	1		unknown	Siphoviridae
RF18_ctg1901_1	35317	No	NA	48	21	0	High-quality	High-quality	90.64	AAI-based (high-confidence)	0	1		unknown	Siphoviridae
RF18_ctg2767_1	19283	No	NA	28	18	2	Medium-quality	Genome-fragment	51.33	AAI-based (medium-confidence)	0	1		unknown	Siphoviridae
RF18_ctg2810_1	40931	No	NA	61	19	0	Medium-quality	Genome-fragment	84.75	AAI-based (high-confidence)	0	1		unknown	Myoviridae
RF18_ctg2984_1	30438	No	NA	50	11	1	Medium-quality	Genome-fragment	75.8	AAI-based (medium-confidence)	0	1		unknown	Siphoviridae
RF18_ctg3016_1	46694	No	NA	65	13	2	Medium-quality	Genome-fragment	87.77	AAI-based (high-confidence)	0	1		unknown	unknown
RF18_ctg3096_1	71256	No	NA	73	23	3	Medium-quality	Genome-fragment	52.66	AAI-based (medium-confidence)	0	1		unknown	unknown
RF18_ctg3763_1	35289	No	NA	50	16	0	High-quality	High-quality	98.12	AAI-based (medium-confidence)	0	1		unknown	unknown
RF18_ctg3845_1	49000	No	NA	74	22	0	High-quality	High-quality	98.77	AAI-based (high-confidence)	0	1		unknown	Myoviridae
RF18_ctg3890_1	25511	No	NA	33	22	0	Medium-quality	Genome-fragment	54.04	AAI-based (medium-confidence)	0	1		unknown	Siphoviridae
RF18_ctg3900_1	41819	No	NA	41	4	2	High-quality	High-quality	96.38	AAI-based (high-confidence)	0	1		unknown	unknown
RF18_ctg4027_1	46276	No	NA	64	17	0	High-quality	High-quality	100	AAI-based (high-confidence)	0	1		unknown	Siphoviridae
RF18_ctg4297_1	25506	No	NA	29	9	1	Medium-quality	Genome-fragment	54.99	AAI-based (high-confidence)	0	1		unknown	Siphoviridae
RF18_ctg5890_1	23571	No	NA	33	8	0	Medium-quality	Genome-fragment	55.69	AAI-based (medium-confidence)	0	1		unknown	Siphoviridae
RF18_ctg6436_1	40499	No	NA	51	20	2	High-quality	High-quality	100	AAI-based (high-confidence)	0	1		unknown	unknown
RF18_ctg6491_1	38879	No	NA	54	14	0	Medium-quality	Genome-fragment	51.44	AAI-based (medium-confidence)	0	1		unknown	Siphoviridae
RF18_ctg6681_1	42634	No	NA	63	21	0	High-quality	High-quality	90.34	AAI-based (high-confidence)	0	1		unknown	Myoviridae
RF18_ctg7337_1	101860	No	NA	141	22	2	Medium-quality	Genome-fragment	61.82	AAI-based (high-confidence)	0	1		unknown	unknown
RF18_ctg7420_1	50192	No	NA	68	18	2	High-quality	High-quality	100	AAI-based (high-confidence)	0	1		unknown	Siphoviridae
RF18_ctg7464_1	48321	No	NA	61	17	2	Medium-quality	Genome-fragment	88.71	AAI-based (medium-confidence)	0	1		unknown	Myoviridae
RF18_ctg7918_1	23996	No	NA	34	10	0	Medium-quality	Genome-fragment	70.38	AAI-based (high-confidence)	0	1		unknown	Siphoviridae
RF18_ctg8116_1	44755	No	NA	47	23	2	High-quality	High-quality	100	AAI-based (high-confidence)	0	1		unknown	Autographiviridae
RF18_ctg8326_1	28718	No	NA	40	2	0	Medium-quality	Genome-fragment	65.89	AAI-based (high-confidence)	0	1		unknown	unknown
RF18_ctg8405_1	24792	No	NA	44	18	0	Medium-quality	Genome-fragment	69.96	AAI-based (high-confidence)	0	1		unknown	Myoviridae
RF18_ctg8839_1	39536	No	NA	48	21	0	Medium-quality	Genome-fragment	82.72	AAI-based (high-confidence)	0	1		unknown	Siphoviridae
RF18_ctg9299_1	39373	No	NA	47	15	5	Medium-quality	Genome-fragment	78.06	AAI-based (high-confidence)	0	1		unknown	Siphoviridae
RF18_ctg9495_1	138824	No	NA	201	45	2	High-quality	High-quality	100	AAI-based (high-confidence)	0	1		unknown	Siphoviridae
RF18_ctg9516_1	40013	No	NA	58	25	0	High-quality	High-quality	97.02	AAI-based (high-confidence)	0	1		unknown	Siphoviridae
RF18_ctg9755_1	35081	No	NA	56	17	1	High-quality	High-quality	94.58	AAI-based (high-confidence)	0	1		unknown	Siphoviridae
RF18_ctg9929_1	39429	No	NA	56	30	0	Medium-quality	Genome-fragment	74.8	AAI-based (medium-confidence)	0	1.01		unknown	Myoviridae
RF18_ctg10006_1	30481	No	NA	41	12	0	Medium-quality	Genome-fragment	84.73	AAI-based (high-confidence)	0	1		unknown	unknown
RF18_ctg10534_1	28376	No	NA	39	13	0	Medium-quality	Genome-fragment	82.22	AAI-based (high-confidence)	0	1		unknown	unknown
RF18_ctg10573_1	45790	No	NA	61	24	1	High-quality	High-quality	100	AAI-based (high-confidence)	0	1		unknown	Siphoviridae
RF18_ctg11098_1	55360	No	NA	76	19	0	High-quality	High-quality	100	AAI-based (high-confidence)	0	1		unknown	Myoviridae
RF18_ctg11101_1	27601	No	NA	41	16	1	Medium-quality	Genome-fragment	83.33	AAI-based (high-confidence)	0	1		unknown	Siphoviridae
RF18_ctg11746_1	31033	No	NA	50	18	0	Medium-quality	Genome-fragment	88.73	AAI-based (medium-confidence)	0	1		unknown	unknown
RF18_ctg11924_1	41290	No	NA	55	18	1	High-quality	High-quality	100	AAI-based (high-confidence)	0	1		unknown	Siphoviridae
RF18_ctg12374_1	35079	No	NA	56	14	2	High-quality	High-quality	94.4	AAI-based (medium-confidence)	0	1		unknown	unknown
RF18_ctg12437_1	26920	No	NA	33	15	0	Medium-quality	Genome-fragment	57.18	AAI-based (medium-confidence)	0	1		unknown	Siphoviridae
RF18_ctg12902_1	39494	No	NA	65	18	2	High-quality	High-quality	100	AAI-based (medium-confidence)	0	1		unknown	Siphoviridae
RF18_ctg12947_1	109638	No	NA	169	32	2	Medium-quality	Genome-fragment	79.4	HMM-based (lower-bound)	0	1		unknown	Siphoviridae
RF18_ctg13980_1	55566	No	NA	71	24	1	High-quality	High-quality	100	AAI-based (high-confidence)	0	1		unknown	Siphoviridae
RF18_ctg14497_1	32978	Yes	26586	44	23	2	Medium-quality	Genome-fragment	57.47	AAI-based (medium-confidence)	19.38	1		unknown	Myoviridae
RF18_ctg15075_1	23117	No	NA	34	8	3	Medium-quality	Genome-fragment	53.04	AAI-based (medium-confidence)	0	1.01		unknown	Siphoviridae
RF18_ctg15234_1	80457	No	NA	115	38	2	High-quality	High-quality	100	AAI-based (high-confidence)	0	1	contig >1.5x longer than expected genome length	unknown	Myoviridae
RF18_ctg15587_1	33876	No	NA	43	11	0	Medium-quality	Genome-fragment	75.2	AAI-based (medium-confidence)	0	1		unknown	unknown
RF18_ctg16544_1	24131	No	NA	35	9	0	Medium-quality	Genome-fragment	59.22	AAI-based (medium-confidence)	0	1		unknown	unknown
RF18_ctg16614_1	38841	No	NA	53	18	0	High-quality	High-quality	98.12	AAI-based (medium-confidence)	0	1		unknown	Siphoviridae
RF18_ctg16785_1	54683	No	NA	76	10	3	Medium-quality	Genome-fragment	60.92	AAI-based (medium-confidence)	0	1		unknown	unknown
RF18_ctg17168_1	38976	No	NA	55	14	0	High-quality	High-quality	100	AAI-based (medium-confidence)	0	1		unknown	unknown
RF18_ctg18015_1	44629	No	NA	51	9	1	Medium-quality	Genome-fragment	56.95	AAI-based (high-confidence)	0	1		unknown	Quimbyviridae
RF18_ctg19252_1	34225	No	NA	42	22	0	Medium-quality	Genome-fragment	72.02	AAI-based (high-confidence)	0	1		unknown	Siphoviridae
RF19_ctg28	5337	No	NA	3	1	0	High-quality	High-quality	100	AAI-based (medium-confidence)	0	1		unknown	unknown
RF19_ctg118	34771	No	NA	40	21	0	Medium-quality	Genome-fragment	66.59	AAI-based (high-confidence)	0	1		unknown	Siphoviridae
RF19_ctg268	20563	No	NA	22	11	0	Medium-quality	Genome-fragment	51.38	AAI-based (medium-confidence)	0	1		unknown	Siphoviridae
RF19_ctg337	89454	No	NA	91	7	1	Medium-quality	Genome-fragment	58.7	AAI-based (high-confidence)	0	1		unknown	unknown
RF19_ctg525	35393	No	NA	56	14	1	High-quality	High-quality	100	AAI-based (high-confidence)	0	1		unknown	Siphoviridae
RF19_ctg558	38324	No	NA	27	20	0	High-quality	High-quality	100	AAI-based (high-confidence)	0	1		unknown	Adenoviridae
RF19_ctg570	28548	No	NA	33	8	2	Medium-quality	Genome-fragment	62.3	AAI-based (medium-confidence)	0	1		unknown	Siphoviridae
RF19_ctg1006	31191	No	NA	48	16	0	Medium-quality	Genome-fragment	85.97	AAI-based (medium-confidence)	0	1		unknown	Myoviridae
RF19_ctg1320	25571	No	NA	41	11	0	Medium-quality	Genome-fragment	73.89	AAI-based (high-confidence)	0	1		unknown	unknown
RF19_ctg1348	20711	No	NA	29	12	0	Medium-quality	Genome-fragment	50.83	AAI-based (high-confidence)	0	1		unknown	Myoviridae
RF19_ctg2119	32901	No	NA	40	24	0	Medium-quality	Genome-fragment	68.31	AAI-based (high-confidence)	0	1		unknown	Siphoviridae
RF19_ctg2277	19767	No	NA	38	13	1	Medium-quality	Genome-fragment	52.83	AAI-based (high-confidence)	0	1		unknown	Siphoviridae
RF19_ctg2479	23161	No	NA	38	18	0	Medium-quality	Genome-fragment	54.95	AAI-based (medium-confidence)	0	1		unknown	Siphoviridae
RF19_ctg2812	90459	No	NA	91	16	0	Medium-quality	Genome-fragment	89.44	AAI-based (high-confidence)	0	1		unknown	Podoviridae_crAss-like
RF19_ctg2939	6301	No	NA	4	1	0	Medium-quality	Genome-fragment	58.74	HMM-based (lower-bound)	0	1.01		unknown	unknown
RF19_ctg3531	49962	No	NA	54	3	17	Medium-quality	Genome-fragment	50.11	HMM-based (lower-bound)	0	1		unknown	unknown
RF19_ctg3715	50907	No	NA	51	1	15	Medium-quality	Genome-fragment	73.68	HMM-based (lower-bound)	0	1		unknown	unknown
RF19_ctg3874	29491	No	NA	42	14	2	Medium-quality	Genome-fragment	74.58	AAI-based (medium-confidence)	0	1		unknown	Siphoviridae
RF19_ctg4997	38482	No	NA	52	15	6	Medium-quality	Genome-fragment	73.32	AAI-based (high-confidence)	0	1		unknown	Siphoviridae
RF19_ctg5018	36468	No	NA	41	1	20	Medium-quality	Genome-fragment	66.81	AAI-based (medium-confidence)	0	1		unknown	unknown
RF19_ctg5051	10716	No	NA	11	1	3	High-quality	High-quality	100	HMM-based (lower-bound)	0	1		unknown	unknown
RF19_ctg5309	165716	No	NA	197	12	1	High-quality	High-quality	93.56	AAI-based (high-confidence)	0	1.01		unknown	unknown
RF19_ctg7275	7051	No	NA	9	3	0	Medium-quality	Genome-fragment	60.2	AAI-based (medium-confidence)	0	1		unknown	Podoviridae
RF19_ctg7678	27877	No	NA	37	9	1	Medium-quality	Genome-fragment	88.48	AAI-based (high-confidence)	0	1		unknown	Siphoviridae
RF19_ctg7739	30549	No	NA	39	23	0	High-quality	High-quality	95.95	AAI-based (high-confidence)	0	1		unknown	Myoviridae
RF19_ctg7741	22928	No	NA	22	1	7	Medium-quality	Genome-fragment	55.36	AAI-based (medium-confidence)	0	1		unknown	unknown
RF19_ctg7778	10916	No	NA	24	1	0	Medium-quality	Genome-fragment	51.21	AAI-based (medium-confidence)	0	1		unknown	unknown
RF19_ctg7957	5373	No	NA	3	3	0	High-quality	High-quality	100	AAI-based (high-confidence)	0	1.03		unknown	Parvoviridae
RF19_ctg8167	21098	No	NA	26	9	0	Medium-quality	Genome-fragment	59.4	AAI-based (high-confidence)	0	1		unknown	Siphoviridae
RF19_ctg8620	25372	No	NA	24	3	2	Medium-quality	Genome-fragment	79.23	AAI-based (medium-confidence)	0	1		unknown	unknown
RF19_ctg9128	36489	No	NA	63	12	0	Complete	High-quality	100	ITR (high-confidence)	0	1.01		unknown	unknown
RF19_ctg9163	46530	No	NA	83	52	0	Complete	High-quality	100	DTR (high-confidence)	0	1		lytic	Siphoviridae
RF19_ctg9177	42325	No	NA	71	10	0	Complete	High-quality	100	DTR (high-confidence)	0	1		lytic	unknown
RF19_ctg9192	40472	No	NA	49	6	0	Complete	High-quality	100	DTR (high-confidence)	0	1.01		lysogenic	unknown
RF19_ctg9288	49900	No	NA	47	2	11	High-quality	High-quality	91.91	HMM-based (lower-bound)	0	1		unknown	unknown
RF19_ctg9335	41099	No	NA	62	47	0	High-quality	High-quality	100	AAI-based (high-confidence)	0	1		unknown	Siphoviridae
RF19_ctg285_1	14485	No	NA	19	4	0	Medium-quality	Genome-fragment	50.49	AAI-based (high-confidence)	0	1		unknown	unknown
RF19_ctg1196_1	50314	No	NA	69	21	2	High-quality	High-quality	92.21	AAI-based (high-confidence)	0	1		unknown	Myoviridae
RF19_ctg1641_1	43316	No	NA	58	22	0	Medium-quality	Genome-fragment	71.77	AAI-based (high-confidence)	0	1		unknown	Myoviridae
RF19_ctg1676_1	24964	No	NA	23	8	0	Medium-quality	Genome-fragment	59.44	AAI-based (medium-confidence)	0	1		unknown	unknown
RF19_ctg1972_1	35998	No	NA	49	21	1	Medium-quality	Genome-fragment	77.02	AAI-based (high-confidence)	0	1		unknown	Siphoviridae
RF19_ctg3203_1	40119	No	NA	45	25	0	Medium-quality	Genome-fragment	55.41	AAI-based (high-confidence)	0	1		unknown	Siphoviridae
RF19_ctg3973_1	20093	No	NA	25	7	0	Medium-quality	Genome-fragment	50.13	AAI-based (high-confidence)	0	1		unknown	Podoviridae
RF19_ctg4135_1	6906	No	NA	9	1	0	High-quality	High-quality	100	HMM-based (lower-bound)	0	1		unknown	unknown
RF19_ctg4310_1	37013	No	NA	48	30	1	Medium-quality	Genome-fragment	89.21	AAI-based (medium-confidence)	0	1		unknown	Siphoviridae
RF19_ctg5562_1	52459	No	NA	74	27	1	Medium-quality	Genome-fragment	81.51	AAI-based (high-confidence)	0	1		unknown	Myoviridae
RF19_ctg5669_1	35571	No	NA	50	29	0	Medium-quality	Genome-fragment	82.94	AAI-based (medium-confidence)	0	1		unknown	Siphoviridae
RF19_ctg6127_1	53043	No	NA	81	42	1	High-quality	High-quality	100	AAI-based (high-confidence)	0	1		unknown	Siphoviridae
RF19_ctg6889_1	28188	No	NA	38	11	2	Medium-quality	Genome-fragment	58.46	AAI-based (medium-confidence)	0	1		unknown	Myoviridae
RF19_ctg7264_1	39008	No	NA	53	29	0	High-quality	High-quality	95.65	AAI-based (medium-confidence)	0	1		unknown	Siphoviridae
RF19_ctg7299_1	28959	No	NA	46	24	0	Medium-quality	Genome-fragment	78.19	AAI-based (high-confidence)	0	1		unknown	Siphoviridae
RF19_ctg7410_1	24199	No	NA	32	10	0	Medium-quality	Genome-fragment	58.58	AAI-based (medium-confidence)	0	1		unknown	Siphoviridae
RF19_ctg8563_1	31922	No	NA	42	30	0	High-quality	High-quality	100	AAI-based (high-confidence)	0	1		unknown	Myoviridae
RF19_ctg9070_1	40950	No	NA	56	40	0	High-quality	High-quality	100	AAI-based (high-confidence)	0	1		unknown	Podoviridae
RF1_ctg338	64311	No	NA	80	3	40	Medium-quality	Genome-fragment	53.64	HMM-based (lower-bound)	0	1		unknown	unknown
RF1_ctg415	66162	No	NA	70	1	21	Medium-quality	Genome-fragment	74.27	HMM-based (lower-bound)	0	1		unknown	unknown
RF1_ctg439	42061	No	NA	43	1	21	Medium-quality	Genome-fragment	59.71	HMM-based (lower-bound)	0	1		unknown	unknown
RF1_ctg1205	24192	No	NA	37	13	0	Medium-quality	Genome-fragment	72.63	AAI-based (medium-confidence)	0	1		unknown	Siphoviridae
RF1_ctg1341	21691	No	NA	42	16	0	Medium-quality	Genome-fragment	55.15	AAI-based (high-confidence)	0	1		unknown	Myoviridae
RF1_ctg2066	37267	No	NA	34	1	17	Medium-quality	Genome-fragment	73.68	HMM-based (lower-bound)	0	1		unknown	unknown
RF1_ctg2123	33514	No	NA	50	30	0	Medium-quality	Genome-fragment	87.08	AAI-based (high-confidence)	0	1		unknown	Myoviridae
RF1_ctg2151	37146	No	NA	36	1	9	Medium-quality	Genome-fragment	62.88	HMM-based (lower-bound)	0	1		unknown	unknown
RF1_ctg2528	24991	No	NA	32	14	0	Medium-quality	Genome-fragment	69.37	AAI-based (medium-confidence)	0	1		unknown	Siphoviridae
RF1_ctg2831	63388	No	NA	61	1	18	High-quality	High-quality	96.39	HMM-based (lower-bound)	0	1		unknown	Siphoviridae
RF1_ctg3033	18285	No	NA	25	11	0	Medium-quality	Genome-fragment	53.58	AAI-based (high-confidence)	0	1		unknown	unknown
RF1_ctg3498	36184	No	NA	62	10	0	Medium-quality	Genome-fragment	87.79	HMM-based (lower-bound)	0	1.01		unknown	unknown
RF1_ctg3656	8948	No	NA	11	1	1	Medium-quality	Genome-fragment	70.5	AAI-based (medium-confidence)	0	1.02	low-confidence DTR	lytic	unknown
RF1_ctg3775	60569	No	NA	92	19	2	Medium-quality	Genome-fragment	60.42	AAI-based (high-confidence)	0	1		unknown	Quimbyviridae
RF1_ctg3855	78022	No	NA	107	10	0	Medium-quality	Genome-fragment	52.64	HMM-based (lower-bound)	0	1		unknown	unknown
RF1_ctg4447	84675	No	NA	75	5	0	Medium-quality	Genome-fragment	60.23	AAI-based (medium-confidence)	0	1		unknown	unknown
RF1_ctg5024	280143	No	NA	304	46	7	High-quality	High-quality	100	AAI-based (medium-confidence)	0	1		unknown	Myoviridae
RF1_ctg5095	50760	No	NA	51	9	0	Medium-quality	Genome-fragment	50.94	AAI-based (medium-confidence)	0	1		unknown	Myoviridae
RF1_ctg5508	53914	No	NA	62	1	28	High-quality	High-quality	90.05	AAI-based (high-confidence)	0	1		unknown	unknown
RF1_ctg5826	39115	No	NA	38	1	17	High-quality	High-quality	100	HMM-based (lower-bound)	0	1		unknown	unknown
RF1_ctg5956	26636	No	NA	26	4	1	Medium-quality	Genome-fragment	64.14	AAI-based (medium-confidence)	0	1		unknown	unknown
RF1_ctg6056	30289	No	NA	56	9	0	Medium-quality	Genome-fragment	60.43	HMM-based (lower-bound)	0	1		unknown	unknown
RF1_ctg6602	26574	No	NA	28	16	1	Medium-quality	Genome-fragment	56.11	AAI-based (medium-confidence)	0	1		unknown	Siphoviridae
RF1_ctg6643	21291	No	NA	26	21	0	Medium-quality	Genome-fragment	54.34	AAI-based (high-confidence)	0	1		unknown	Myoviridae
RF1_ctg6768	20364	No	NA	26	20	0	Medium-quality	Genome-fragment	55.22	AAI-based (medium-confidence)	0	1		unknown	Siphoviridae
RF1_ctg7350	13816	No	NA	16	1	4	High-quality	High-quality	100	HMM-based (lower-bound)	0	1		unknown	unknown
RF1_ctg7389	178635	No	NA	180	2	84	High-quality	High-quality	100	HMM-based (lower-bound)	0	1		unknown	unknown
RF1_ctg7554	40129	No	NA	60	14	3	High-quality	High-quality	100	AAI-based (high-confidence)	0	1		unknown	Siphoviridae
RF1_ctg7677	47871	No	NA	45	0	14	Medium-quality	Genome-fragment	50.71	AAI-based (medium-confidence)	0	1	no viral genes detected	unknown	unknown
RF1_ctg7743	19119	No	NA	24	6	0	High-quality	High-quality	99.98	AAI-based (medium-confidence)	0	1.01		unknown	Podoviridae
RF1_ctg8187	42909	No	NA	53	8	0	Complete	High-quality	100	DTR (high-confidence)	0	1		lytic	unknown
RF1_ctg8220	43613	No	NA	60	29	0	Medium-quality	Genome-fragment	71.99	AAI-based (medium-confidence)	0	1	low-confidence DTR	lytic	Siphoviridae
RF1_ctg8233	68383	No	NA	89	14	0	High-quality	High-quality	100	AAI-based (medium-confidence)	0	1		lytic	unknown
RF1_ctg8260	6357	No	NA	8	1	0	Complete	High-quality	100	DTR (high-confidence)	0	1.02		lytic	unknown
RF1_ctg8286	32710	No	NA	53	11	1	Complete	High-quality	100	ITR (medium-confidence)	0	1.01		unknown	unknown
RF1_ctg8365	74723	No	NA	70	20	1	Medium-quality	Genome-fragment	61.55	AAI-based (medium-confidence)	0	1		unknown	unknown
RF1_ctg8582	36858	No	NA	28	8	0	Medium-quality	Genome-fragment	58.52	AAI-based (high-confidence)	0	1		unknown	unknown
RF1_ctg118_1	44185	No	NA	66	33	0	High-quality	High-quality	100	AAI-based (high-confidence)	0	1.01		unknown	Siphoviridae
RF1_ctg249_1	15846	No	NA	23	5	0	Medium-quality	Genome-fragment	56.14	AAI-based (medium-confidence)	0	1		unknown	unknown
RF1_ctg740_1	39180	No	NA	62	29	2	Medium-quality	Genome-fragment	86.59	AAI-based (high-confidence)	0	1		unknown	Myoviridae
RF1_ctg974_1	54896	No	NA	86	26	1	Medium-quality	Genome-fragment	87.77	HMM-based (lower-bound)	0	1		unknown	Myoviridae
RF1_ctg1625_1	42688	No	NA	60	28	0	Medium-quality	Genome-fragment	78.93	HMM-based (lower-bound)	0	1		unknown	Siphoviridae
RF1_ctg1885_1	39785	No	NA	57	23	1	Medium-quality	Genome-fragment	85.89	AAI-based (medium-confidence)	0	1		unknown	Siphoviridae
RF1_ctg1968_1	40184	No	NA	64	29	0	High-quality	High-quality	98.56	AAI-based (high-confidence)	0	1		unknown	Siphoviridae
RF1_ctg2165_1	24237	No	NA	47	13	1	Medium-quality	Genome-fragment	64.79	AAI-based (high-confidence)	0	1		unknown	Siphoviridae
RF1_ctg2367_1	45111	No	NA	53	27	0	High-quality	High-quality	100	AAI-based (high-confidence)	0	1		unknown	Siphoviridae
RF1_ctg2460_1	44214	No	NA	70	30	0	High-quality	High-quality	100	AAI-based (high-confidence)	0	1		unknown	Siphoviridae
RF1_ctg2850_1	39926	No	NA	45	13	0	Medium-quality	Genome-fragment	70.09	HMM-based (lower-bound)	0	1.01		unknown	unknown
RF1_ctg3129_1	24438	No	NA	45	27	1	Medium-quality	Genome-fragment	56.61	AAI-based (high-confidence)	0	1		unknown	Siphoviridae
RF1_ctg3643_1	34892	No	NA	52	25	0	High-quality	High-quality	96.9	AAI-based (medium-confidence)	0	1		unknown	Siphoviridae
RF1_ctg3680_1	36136	No	NA	50	25	0	High-quality	High-quality	95.77	AAI-based (medium-confidence)	0	1		unknown	Siphoviridae
RF1_ctg4121_1	23805	No	NA	35	10	0	Medium-quality	Genome-fragment	60.94	AAI-based (medium-confidence)	0	1		unknown	unknown
RF1_ctg5108_1	41355	No	NA	59	30	0	High-quality	High-quality	100	AAI-based (high-confidence)	0	1		unknown	Siphoviridae
RF1_ctg5871_1	46388	No	NA	74	31	0	Medium-quality	Genome-fragment	58.41	HMM-based (lower-bound)	0	1		unknown	Siphoviridae
RF1_ctg6566_1	56084	No	NA	50	7	3	High-quality	High-quality	92.25	HMM-based (lower-bound)	0	1		unknown	unknown
RF1_ctg6700_1	40053	No	NA	48	19	0	Medium-quality	Genome-fragment	83.76	AAI-based (medium-confidence)	0	1		unknown	Siphoviridae
RF1_ctg7242_1	38707	No	NA	58	30	1	High-quality	High-quality	100	AAI-based (high-confidence)	0	1		unknown	Siphoviridae
RF1_ctg7260_1	43149	No	NA	62	23	0	High-quality	High-quality	100	AAI-based (medium-confidence)	0	1		unknown	Siphoviridae
RF1_ctg7368_1	11629	No	NA	16	4	0	Medium-quality	Genome-fragment	64.23	AAI-based (high-confidence)	0	1		unknown	unknown
RF1_ctg7998_1	23062	No	NA	30	10	0	Medium-quality	Genome-fragment	59.7	AAI-based (medium-confidence)	0	1		unknown	Siphoviridae
RF20_ctg231	32787	No	NA	56	19	0	Medium-quality	Genome-fragment	86.69	AAI-based (medium-confidence)	0	1.01		unknown	unknown
RF20_ctg559	29764	No	NA	48	7	0	Medium-quality	Genome-fragment	52.78	AAI-based (high-confidence)	0	1		unknown	unknown
RF20_ctg1106	22153	No	NA	27	15	0	Medium-quality	Genome-fragment	70.3	AAI-based (high-confidence)	0	1		unknown	Myoviridae
RF20_ctg1628	32673	No	NA	51	11	1	Complete	High-quality	100	ITR (medium-confidence)	0	1.01		unknown	unknown
RF20_ctg2099	177221	No	NA	175	1	86	High-quality	High-quality	100	HMM-based (lower-bound)	0	1		unknown	unknown
RF20_ctg2280	20247	No	NA	25	14	0	Medium-quality	Genome-fragment	52.65	AAI-based (high-confidence)	0	1		unknown	unknown
RF20_ctg2530	47394	No	NA	25	3	2	Medium-quality	Genome-fragment	76.06	AAI-based (high-confidence)	0	1		unknown	unknown
RF20_ctg2680	171290	No	NA	177	7	15	Complete	High-quality	100	DTR (high-confidence)	0	1		lytic	Siphoviridae
RF20_ctg3021	29456	No	NA	36	19	0	Medium-quality	Genome-fragment	63.14	AAI-based (high-confidence)	0	1		unknown	Siphoviridae
RF20_ctg3108	30158	No	NA	37	22	1	Medium-quality	Genome-fragment	85.27	AAI-based (medium-confidence)	0	1		unknown	Siphoviridae
RF20_ctg3149	28665	No	NA	49	15	1	Medium-quality	Genome-fragment	73.79	AAI-based (medium-confidence)	0	1		unknown	Siphoviridae
RF20_ctg4037	204058	No	NA	189	2	89	High-quality	High-quality	100	HMM-based (lower-bound)	0	1		unknown	unknown
RF20_ctg4419	19672	No	NA	21	16	0	Medium-quality	Genome-fragment	51.61	AAI-based (high-confidence)	0	1		unknown	Siphoviridae
RF20_ctg4510	29110	No	NA	36	15	0	Medium-quality	Genome-fragment	75.39	AAI-based (high-confidence)	0	1		unknown	unknown
RF20_ctg4539	35307	No	NA	48	4	0	Medium-quality	Genome-fragment	69.61	AAI-based (high-confidence)	0	1		unknown	unknown
RF20_ctg4549	72581	No	NA	78	4	11	Medium-quality	Genome-fragment	63.94	HMM-based (lower-bound)	0	1		unknown	unknown
RF20_ctg4802	38900	No	NA	54	21	1	High-quality	High-quality	97.31	AAI-based (high-confidence)	0	1		unknown	Siphoviridae
RF20_ctg5130	21803	No	NA	26	8	0	Medium-quality	Genome-fragment	61.12	AAI-based (medium-confidence)	0	1		unknown	unknown
RF20_ctg5522	67958	No	NA	100	48	0	Complete	High-quality	100	DTR (high-confidence)	0	1		lytic	Myoviridae
RF20_ctg576_1	23674	No	NA	30	2	1	Medium-quality	Genome-fragment	56.11	AAI-based (high-confidence)	0	1		unknown	unknown
RF20_ctg624_1	36989	No	NA	53	9	1	Medium-quality	Genome-fragment	65.21	AAI-based (medium-confidence)	0	1		unknown	unknown
RF20_ctg1187_1	36790	No	NA	56	23	0	High-quality	High-quality	100	AAI-based (medium-confidence)	0	1		unknown	Myoviridae
RF20_ctg1499_1	43829	No	NA	56	21	0	Medium-quality	Genome-fragment	78.58	AAI-based (high-confidence)	0	1		unknown	Siphoviridae
RF20_ctg2773_1	49211	No	NA	73	22	1	High-quality	High-quality	100	AAI-based (high-confidence)	0	1		unknown	Myoviridae
RF20_ctg2794_1	26839	No	NA	33	21	1	Medium-quality	Genome-fragment	57.13	AAI-based (medium-confidence)	0	1		unknown	Siphoviridae
RF20_ctg3878_1	51064	No	NA	50	3	1	Medium-quality	Genome-fragment	75.41	HMM-based (lower-bound)	0	1		unknown	unknown
RF20_ctg4406_1	32047	No	NA	50	17	1	High-quality	High-quality	99.31	AAI-based (high-confidence)	0	1		unknown	Siphoviridae
RF20_ctg4445_1	21429	No	NA	37	11	0	Medium-quality	Genome-fragment	57.32	AAI-based (high-confidence)	0	1		unknown	Siphoviridae
RF20_ctg4744_1	56017	No	NA	89	24	0	Medium-quality	Genome-fragment	89.49	AAI-based (medium-confidence)	0	1		unknown	Myoviridae
RF20_ctg5287_1	37806	No	NA	55	21	2	High-quality	High-quality	95.92	AAI-based (high-confidence)	0	1		unknown	Siphoviridae
RF2_ctg55	19416	No	NA	29	13	1	Medium-quality	Genome-fragment	50.87	AAI-based (high-confidence)	0	1		unknown	Siphoviridae
RF2_ctg158	25901	No	NA	35	11	0	Medium-quality	Genome-fragment	63.23	AAI-based (medium-confidence)	0	1		unknown	Siphoviridae
RF2_ctg715	25015	No	NA	31	18	0	Medium-quality	Genome-fragment	71.93	AAI-based (high-confidence)	0	1		unknown	Siphoviridae
RF2_ctg764	131139	No	NA	153	34	8	Medium-quality	Genome-fragment	89.95	AAI-based (medium-confidence)	0	1		unknown	Siphoviridae
RF2_ctg1173	91368	No	NA	86	1	41	High-quality	High-quality	100	HMM-based (lower-bound)	0	1		unknown	unknown
RF2_ctg1414	80215	No	NA	63	9	0	Medium-quality	Genome-fragment	77.83	AAI-based (medium-confidence)	0	1		unknown	Podoviridae_crAss-like
RF2_ctg1610	34601	No	NA	47	18	1	Medium-quality	Genome-fragment	81.7	AAI-based (medium-confidence)	0	1		unknown	Siphoviridae
RF2_ctg2248	10852	No	NA	12	5	0	High-quality	High-quality	92.1	AAI-based (medium-confidence)	0	1		unknown	Podoviridae
RF2_ctg2324	23593	No	NA	35	16	2	Medium-quality	Genome-fragment	60.41	AAI-based (medium-confidence)	0	1.01	low-confidence DTR	lytic	Siphoviridae
RF2_ctg2848	9604	No	NA	10	0	2	Medium-quality	Genome-fragment	62.06	AAI-based (medium-confidence)	0	1	no viral genes detected	unknown	unknown
RF2_ctg2975	54118	No	NA	60	2	30	High-quality	High-quality	90.15	HMM-based (lower-bound)	0	1		unknown	unknown
RF2_ctg3265	38112	No	NA	37	2	2	Medium-quality	Genome-fragment	88.24	AAI-based (medium-confidence)	0	1.01		unknown	unknown
RF2_ctg3503	8107	No	NA	14	0	0	Medium-quality	Genome-fragment	63.2	AAI-based (high-confidence)	0	1	no viral genes detected	unknown	unknown
RF2_ctg3904	32431	No	NA	51	10	0	Medium-quality	Genome-fragment	70.02	AAI-based (high-confidence)	0	1		unknown	Myoviridae
RF2_ctg3921	30781	No	NA	59	7	0	Medium-quality	Genome-fragment	72.01	AAI-based (high-confidence)	0	1		unknown	unknown
RF2_ctg4075	45454	No	NA	52	25	1	Medium-quality	Genome-fragment	62.95	AAI-based (high-confidence)	0	1		unknown	Siphoviridae
RF2_ctg4503	83516	No	NA	86	2	34	Medium-quality	Genome-fragment	66.38	HMM-based (lower-bound)	0	1		unknown	unknown
RF2_ctg4549	52106	No	NA	76	22	4	High-quality	High-quality	100	AAI-based (high-confidence)	0	1		unknown	Myoviridae
RF2_ctg4606	22628	No	NA	12	2	0	Medium-quality	Genome-fragment	52.29	AAI-based (medium-confidence)	0	1		unknown	unknown
RF2_ctg5183	21494	No	NA	34	14	0	Medium-quality	Genome-fragment	53.25	AAI-based (medium-confidence)	0	1		unknown	unknown
RF2_ctg5200	93838	No	NA	100	3	48	High-quality	High-quality	91.06	HMM-based (lower-bound)	0	1		unknown	unknown
RF2_ctg6324	44513	No	NA	36	1	17	Medium-quality	Genome-fragment	63.92	HMM-based (lower-bound)	0	1		unknown	unknown
RF2_ctg6544	18437	No	NA	21	9	0	Complete	High-quality	100	ITR (high-confidence)	0	1.01		unknown	Guelinviridae
RF2_ctg6813	12246	No	NA	14	5	1	High-quality	High-quality	100	AAI-based (medium-confidence)	0	1		unknown	Podoviridae
RF2_ctg6851	161044	No	NA	168	6	15	Medium-quality	Genome-fragment	77.33	HMM-based (lower-bound)	0	1	low-confidence DTR	lysogenic	unknown
RF2_ctg7131	24132	No	NA	34	18	0	Medium-quality	Genome-fragment	57.35	AAI-based (high-confidence)	0	1		unknown	Siphoviridae
RF2_ctg7293	22480	No	NA	28	1	12	Medium-quality	Genome-fragment	67.31	HMM-based (lower-bound)	0	1		unknown	unknown
RF2_ctg7639	179444	No	NA	193	4	73	Medium-quality	Genome-fragment	89.18	HMM-based (lower-bound)	0	1.01		unknown	unknown
RF2_ctg7879	33608	No	NA	51	10	1	High-quality	High-quality	93.28	AAI-based (high-confidence)	0	1		unknown	unknown
RF2_ctg7931	17559	No	NA	24	7	1	Medium-quality	Genome-fragment	57.7	AAI-based (high-confidence)	0	1		unknown	unknown
RF2_ctg7983	11863	No	NA	13	2	0	Medium-quality	Genome-fragment	62.25	AAI-based (high-confidence)	0	1		unknown	unknown
RF2_ctg8441	33498	No	NA	39	12	1	Medium-quality	Genome-fragment	82	AAI-based (medium-confidence)	0	1		unknown	Siphoviridae
RF2_ctg8741	22944	No	NA	22	12	1	Medium-quality	Genome-fragment	61.44	AAI-based (high-confidence)	0	1		unknown	Siphoviridae
RF2_ctg8897	18084	No	NA	24	18	0	Medium-quality	Genome-fragment	54.94	AAI-based (high-confidence)	0	1		unknown	Siphoviridae
RF2_ctg8986	23434	No	NA	30	23	1	Medium-quality	Genome-fragment	52.3	AAI-based (high-confidence)	0	1		unknown	Myoviridae
RF2_ctg9152	47200	No	NA	69	9	1	Medium-quality	Genome-fragment	79.28	AAI-based (high-confidence)	0	1		unknown	Quimbyviridae
RF2_ctg9354	20935	No	NA	24	14	1	Medium-quality	Genome-fragment	51.42	AAI-based (medium-confidence)	0	1		unknown	Siphoviridae
RF2_ctg9424	75282	No	NA	112	15	2	High-quality	High-quality	100	AAI-based (medium-confidence)	0	1		lysogenic	Quimbyviridae
RF2_ctg9784	112631	No	NA	135	30	1	High-quality	High-quality	100	AAI-based (medium-confidence)	0	1		unknown	Siphoviridae
RF2_ctg9808	33208	No	NA	54	18	0	Medium-quality	Genome-fragment	77.37	AAI-based (high-confidence)	0	1		unknown	Siphoviridae
RF2_ctg9857	16744	No	NA	23	7	0	Medium-quality	Genome-fragment	73.65	AAI-based (medium-confidence)	0	1.01	low-confidence ITR	unknown	unknown
RF2_ctg10445	52119	No	NA	55	24	0	High-quality	High-quality	100	AAI-based (high-confidence)	0	1		unknown	Siphoviridae
RF2_ctg10490	29748	No	NA	39	10	1	Medium-quality	Genome-fragment	59.54	AAI-based (medium-confidence)	0	1		unknown	unknown
RF2_ctg10513	25634	No	NA	36	10	1	Medium-quality	Genome-fragment	60.69	AAI-based (high-confidence)	0	1		unknown	Siphoviridae
RF2_ctg11117	39247	No	NA	48	20	0	High-quality	High-quality	95.72	AAI-based (high-confidence)	0	1		unknown	Siphoviridae
RF2_ctg11209	17626	No	NA	26	16	0	Medium-quality	Genome-fragment	50.95	AAI-based (medium-confidence)	0	1		unknown	Siphoviridae
RF2_ctg11407	118748	No	NA	139	2	47	High-quality	High-quality	97.03	HMM-based (lower-bound)	0	1		unknown	unknown
RF2_ctg11411	33120	No	NA	45	21	1	Medium-quality	Genome-fragment	54.83	AAI-based (medium-confidence)	0	1		unknown	Myoviridae
RF2_ctg11786	88243	No	NA	79	3	16	Medium-quality	Genome-fragment	50.6	AAI-based (medium-confidence)	0	1		unknown	unknown
RF2_ctg11837	17634	No	NA	6	0	3	Medium-quality	Genome-fragment	50.85	AAI-based (medium-confidence)	0	1	no viral genes detected	unknown	unknown
RF2_ctg12075	26943	No	NA	37	0	2	Medium-quality	Genome-fragment	68.94	AAI-based (medium-confidence)	0	1	no viral genes detected	unknown	unknown
RF2_ctg12140	42143	No	NA	65	17	1	Medium-quality	Genome-fragment	89.69	AAI-based (medium-confidence)	0	1		unknown	Myoviridae
RF2_ctg12198	32815	No	NA	47	14	5	Medium-quality	Genome-fragment	85.57	AAI-based (high-confidence)	0	1		unknown	Siphoviridae
RF2_ctg12219	5651	No	NA	8	1	1	High-quality	High-quality	100	HMM-based (lower-bound)	0	1		unknown	unknown
RF2_ctg12598	22457	No	NA	28	22	0	Medium-quality	Genome-fragment	56.77	AAI-based (medium-confidence)	0	1		unknown	Siphoviridae
RF2_ctg228_1	43430	No	NA	52	27	0	High-quality	High-quality	90.6	AAI-based (high-confidence)	0	1		unknown	Siphoviridae
RF2_ctg327_1	43772	No	NA	64	18	1	High-quality	High-quality	100	AAI-based (high-confidence)	0	1		unknown	Siphoviridae
RF2_ctg1193_1	31918	No	NA	51	14	0	Medium-quality	Genome-fragment	83.46	AAI-based (medium-confidence)	0	1		unknown	Siphoviridae
RF2_ctg1407_1	54912	No	NA	62	29	1	High-quality	High-quality	100	AAI-based (high-confidence)	0	1		unknown	Siphoviridae
RF2_ctg1530_1	29917	No	NA	47	17	1	Medium-quality	Genome-fragment	84.74	AAI-based (medium-confidence)	0	1		unknown	Siphoviridae
RF2_ctg2470_1	27983	No	NA	34	15	0	Medium-quality	Genome-fragment	78.46	AAI-based (high-confidence)	0	1		unknown	Siphoviridae
RF2_ctg2605_1	201410	No	NA	280	36	4	High-quality	High-quality	93.5	AAI-based (high-confidence)	0	1		unknown	Siphoviridae
RF2_ctg2643_1	51611	No	NA	69	29	1	Medium-quality	Genome-fragment	87.44	AAI-based (high-confidence)	0	1		unknown	Siphoviridae
RF2_ctg3175_1	44323	No	NA	67	27	0	Medium-quality	Genome-fragment	61.65	HMM-based (lower-bound)	0	1		unknown	Myoviridae
RF2_ctg3251_1	45958	No	NA	62	21	0	Medium-quality	Genome-fragment	88.63	AAI-based (high-confidence)	0	1		unknown	Myoviridae
RF2_ctg3252_1	31094	No	NA	43	14	1	Medium-quality	Genome-fragment	88.29	AAI-based (high-confidence)	0	1.02		unknown	Siphoviridae
RF2_ctg3877_1	25344	No	NA	39	19	0	Medium-quality	Genome-fragment	63.81	AAI-based (high-confidence)	0	1		unknown	unknown
RF2_ctg4307_1	37768	No	NA	50	29	0	High-quality	High-quality	98.03	AAI-based (high-confidence)	0	1		unknown	Siphoviridae
RF2_ctg4404_1	51264	No	NA	57	25	1	High-quality	High-quality	100	AAI-based (high-confidence)	0	1		unknown	Siphoviridae
RF2_ctg4948_1	34986	No	NA	48	12	0	High-quality	High-quality	97.27	AAI-based (medium-confidence)	0	1		unknown	unknown
RF2_ctg5016_1	41591	No	NA	48	8	0	High-quality	High-quality	100	AAI-based (medium-confidence)	0	1		unknown	unknown
RF2_ctg5441_1	56673	No	NA	80	18	10	High-quality	High-quality	100	AAI-based (medium-confidence)	0	1	contig >1.5x longer than expected genome length	unknown	Siphoviridae
RF2_ctg5620_1	58132	No	NA	79	18	3	High-quality	High-quality	100	AAI-based (high-confidence)	0	1		unknown	Myoviridae
RF2_ctg5744_1	42068	No	NA	61	23	1	High-quality	High-quality	93.33	AAI-based (medium-confidence)	0	1		unknown	Myoviridae
RF2_ctg5995_1	29072	No	NA	43	10	0	Medium-quality	Genome-fragment	70.66	AAI-based (medium-confidence)	0	1		unknown	unknown
RF2_ctg6471_1	45988	No	NA	55	26	0	High-quality	High-quality	98.22	AAI-based (high-confidence)	0	1		unknown	Siphoviridae
RF2_ctg7574_1	32981	No	NA	52	19	0	Medium-quality	Genome-fragment	81.68	AAI-based (medium-confidence)	0	1		unknown	Siphoviridae
RF2_ctg7799_1	30414	No	NA	51	24	0	Medium-quality	Genome-fragment	76.13	AAI-based (medium-confidence)	0	1		unknown	Siphoviridae
RF2_ctg8141_1	33989	No	NA	56	21	1	High-quality	High-quality	92.27	AAI-based (medium-confidence)	0	1		unknown	unknown
RF2_ctg8492_1	39293	No	NA	58	20	1	High-quality	High-quality	100	AAI-based (high-confidence)	0	1		unknown	Siphoviridae
RF2_ctg8599_2	48887	No	NA	72	31	0	High-quality	High-quality	100	AAI-based (high-confidence)	0	1		unknown	Myoviridae
RF2_ctg8667_1	31718	No	NA	37	19	0	Medium-quality	Genome-fragment	78.29	AAI-based (medium-confidence)	0	1		unknown	Siphoviridae
RF2_ctg8788_1	46486	No	NA	83	14	1	Medium-quality	Genome-fragment	78.9	AAI-based (medium-confidence)	0	1		unknown	unknown
RF2_ctg10481_1	34644	No	NA	54	17	0	Medium-quality	Genome-fragment	52.64	HMM-based (lower-bound)	0	1.01		unknown	unknown
RF2_ctg10598_1	30477	No	NA	23	6	0	Medium-quality	Genome-fragment	70.38	AAI-based (medium-confidence)	0	1		unknown	unknown
RF2_ctg11733_1	20603	No	NA	31	14	0	Medium-quality	Genome-fragment	59.56	AAI-based (medium-confidence)	0	1		unknown	unknown
RF2_ctg12358_1	14512	No	NA	19	4	3	Medium-quality	Genome-fragment	50.58	AAI-based (high-confidence)	0	1		unknown	unknown
RF2_ctg13048_1	164102	No	NA	201	41	5	High-quality	High-quality	94.34	AAI-based (medium-confidence)	0	1		unknown	Siphoviridae
RF3_ctg46	13869	No	NA	16	2	0	Medium-quality	Genome-fragment	86.74	HMM-based (lower-bound)	0	1.01		unknown	unknown
RF3_ctg161	49541	No	NA	55	11	0	High-quality	High-quality	97.37	AAI-based (high-confidence)	0	1		unknown	Siphoviridae
RF3_ctg404	99747	No	NA	106	18	1	High-quality	High-quality	99.49	AAI-based (high-confidence)	0	1		unknown	Podoviridae_crAss-like
RF3_ctg528	17575	No	NA	13	0	1	Medium-quality	Genome-fragment	77.48	AAI-based (medium-confidence)	0	1.01	no viral genes detected	unknown	unknown
RF4_ctg129	105036	No	NA	110	20	0	High-quality	High-quality	100	AAI-based (high-confidence)	0	1		lytic	Podoviridae_crAss-like
RF4_ctg483	27848	No	NA	20	2	0	Medium-quality	Genome-fragment	55.32	AAI-based (medium-confidence)	0	1		unknown	Siphoviridae
RF4_ctg594	325690	No	NA	424	45	16	High-quality	High-quality	100	AAI-based (medium-confidence)	0	1		unknown	Myoviridae
RF4_ctg925	45387	No	NA	67	18	0	High-quality	High-quality	100	AAI-based (high-confidence)	0	1		unknown	unknown
RF4_ctg1568	10897	No	NA	13	6	0	Medium-quality	Genome-fragment	58.27	AAI-based (medium-confidence)	0	1		unknown	Salasmaviridae
RF4_ctg1789	57250	No	NA	58	2	24	Medium-quality	Genome-fragment	69.76	HMM-based (lower-bound)	0	1		unknown	unknown
RF4_ctg1828	140738	No	NA	150	20	1	Medium-quality	Genome-fragment	78.74	AAI-based (high-confidence)	0	1		unknown	Podoviridae_crAss-like
RF4_ctg2162	16085	No	NA	20	7	0	Medium-quality	Genome-fragment	70.35	AAI-based (medium-confidence)	0	1.01	low-confidence ITR	unknown	unknown
RF4_ctg2276	44113	No	NA	43	5	2	Medium-quality	Genome-fragment	68.38	AAI-based (high-confidence)	0	1		unknown	unknown
RF4_ctg2816	8791	No	NA	10	2	0	Medium-quality	Genome-fragment	74.69	AAI-based (medium-confidence)	0	1		unknown	Podoviridae
RF4_ctg1739_1	37328	No	NA	47	24	1	Medium-quality	Genome-fragment	81.57	AAI-based (medium-confidence)	0	1		unknown	Siphoviridae
RF4_ctg2289_1	47318	No	NA	65	18	2	Medium-quality	Genome-fragment	74.32	AAI-based (high-confidence)	0	1		unknown	unknown
RF4_ctg2460_1	13224	Yes	6712	14	3	2	High-quality	High-quality	97.66	HMM-based (lower-bound)	49.24	1		unknown	unknown
RF5_ctg25	24452	No	NA	22	0	4	Medium-quality	Genome-fragment	55.74	AAI-based (medium-confidence)	0	1	no viral genes detected	unknown	unknown
RF5_ctg590	46831	No	NA	52	1	5	Medium-quality	Genome-fragment	65.82	HMM-based (lower-bound)	0	1		unknown	unknown
RF5_ctg850	41332	No	NA	50	26	0	Medium-quality	Genome-fragment	86.29	AAI-based (high-confidence)	0	1		unknown	Siphoviridae
RF5_ctg1943	37685	No	NA	59	2	1	Medium-quality	Genome-fragment	58.57	AAI-based (medium-confidence)	0	1		unknown	unknown
RF5_ctg2054	35088	No	NA	57	13	0	Medium-quality	Genome-fragment	76.59	AAI-based (medium-confidence)	0	1		unknown	Myoviridae
RF5_ctg2226	61948	No	NA	95	18	2	High-quality	High-quality	100	AAI-based (medium-confidence)	0	1		unknown	Myoviridae
RF5_ctg2737	46969	No	NA	51	11	5	High-quality	High-quality	100	AAI-based (high-confidence)	0	1		unknown	Siphoviridae
RF5_ctg2936	75774	No	NA	82	2	25	Medium-quality	Genome-fragment	62.74	HMM-based (lower-bound)	0	1		unknown	unknown
RF5_ctg3487	253126	No	NA	270	12	34	High-quality	High-quality	100	AAI-based (medium-confidence)	0	2.01	high kmer_freq may indicate large duplication; low-confidence ITR	unknown	unknown
RF5_ctg3671	147782	No	NA	153	14	3	Medium-quality	Genome-fragment	59.43	AAI-based (high-confidence)	0	1		unknown	Myoviridae
RF5_ctg5596	22645	No	NA	37	18	0	Medium-quality	Genome-fragment	65.43	AAI-based (medium-confidence)	0	1		unknown	Siphoviridae
RF5_ctg5863	32711	No	NA	50	18	1	High-quality	High-quality	97.78	AAI-based (high-confidence)	0	1		unknown	Myoviridae
RF5_ctg6510	39686	No	NA	38	11	3	Medium-quality	Genome-fragment	84.56	AAI-based (high-confidence)	0	1		unknown	Siphoviridae
RF5_ctg6562	33100	No	NA	53	19	0	Medium-quality	Genome-fragment	72.97	AAI-based (medium-confidence)	0	1		unknown	Myoviridae
RF5_ctg7747	38866	No	NA	35	1	12	Medium-quality	Genome-fragment	55.81	HMM-based (lower-bound)	0	1		unknown	unknown
RF5_ctg8887	43445	No	NA	45	12	0	High-quality	High-quality	100	AAI-based (medium-confidence)	0	1		unknown	unknown
RF5_ctg9326	27903	No	NA	36	16	0	Medium-quality	Genome-fragment	73.25	AAI-based (medium-confidence)	0	1		unknown	Siphoviridae
RF5_ctg9709	88897	No	NA	102	10	1	Complete	High-quality	100	DTR (high-confidence)	0	1		lytic	unknown
RF5_ctg9752	100832	No	NA	91	17	2	Complete	High-quality	100	DTR (high-confidence)	0	1		lytic	Podoviridae_crAss-like
RF5_ctg509_1	40585	No	NA	52	25	1	Medium-quality	Genome-fragment	86.5	AAI-based (high-confidence)	0	1		unknown	Siphoviridae
RF5_ctg525_1	30241	No	NA	39	17	0	Medium-quality	Genome-fragment	52.18	AAI-based (high-confidence)	0	1		unknown	Siphoviridae
RF5_ctg559_1	34229	No	NA	41	12	1	Medium-quality	Genome-fragment	53.45	HMM-based (lower-bound)	0	1		unknown	unknown
RF5_ctg585_1	46657	No	NA	72	17	2	High-quality	High-quality	100	AAI-based (medium-confidence)	0	1		unknown	Siphoviridae
RF5_ctg775_1	96357	No	NA	84	8	4	High-quality	High-quality	100	AAI-based (medium-confidence)	0	1		unknown	unknown
RF5_ctg953_1	23035	No	NA	36	18	0	Medium-quality	Genome-fragment	67.65	AAI-based (high-confidence)	0	1		unknown	unknown
RF5_ctg1167_1	29951	No	NA	44	18	0	Medium-quality	Genome-fragment	78.73	AAI-based (high-confidence)	0	1		unknown	Siphoviridae
RF5_ctg1700_1	38952	Yes	34766	44	9	6	Medium-quality	Genome-fragment	71.83	AAI-based (medium-confidence)	10.75	1		unknown	unknown
RF5_ctg2857_1	27725	No	NA	35	3	1	Medium-quality	Genome-fragment	64.97	AAI-based (high-confidence)	0	1		unknown	unknown
RF5_ctg3788_1	5881	No	NA	7	1	0	High-quality	High-quality	100	HMM-based (lower-bound)	0	1		unknown	unknown
RF5_ctg4069_1	23401	No	NA	30	2	1	Medium-quality	Genome-fragment	53.64	AAI-based (high-confidence)	0	1		unknown	unknown
RF5_ctg4153_1	31801	No	NA	34	7	0	Medium-quality	Genome-fragment	75.2	AAI-based (medium-confidence)	0	1		unknown	unknown
RF5_ctg4376_1	39112	No	NA	46	22	1	Medium-quality	Genome-fragment	83.25	AAI-based (high-confidence)	0	1		unknown	Siphoviridae
RF5_ctg4386_1	33099	No	NA	48	5	0	Medium-quality	Genome-fragment	76.76	AAI-based (medium-confidence)	0	1		unknown	unknown
RF5_ctg4823_1	40363	No	NA	38	9	0	Medium-quality	Genome-fragment	70.53	AAI-based (high-confidence)	0	1		unknown	unknown
RF5_ctg4882_1	23955	No	NA	32	15	1	Medium-quality	Genome-fragment	69	AAI-based (medium-confidence)	0	1		unknown	Siphoviridae
RF5_ctg5162_1	56967	No	NA	76	19	1	Medium-quality	Genome-fragment	86.27	AAI-based (high-confidence)	0	1		unknown	Myoviridae
RF5_ctg5168_1	41731	No	NA	62	21	0	High-quality	High-quality	100	AAI-based (high-confidence)	0	1		unknown	Siphoviridae
RF5_ctg5253_1	27186	No	NA	40	25	0	Medium-quality	Genome-fragment	59.81	AAI-based (medium-confidence)	0	1		unknown	Myoviridae
RF5_ctg5879_1	46846	No	NA	65	16	0	High-quality	High-quality	100	AAI-based (medium-confidence)	0	1		unknown	Siphoviridae
RF5_ctg6243_1	41870	No	NA	56	24	0	High-quality	High-quality	100	AAI-based (high-confidence)	0	1		unknown	Siphoviridae
RF5_ctg6449_1	29803	No	NA	27	6	1	Medium-quality	Genome-fragment	61.57	AAI-based (high-confidence)	0	1		unknown	unknown
RF5_ctg6549_1	25242	No	NA	36	15	0	Medium-quality	Genome-fragment	72.75	AAI-based (medium-confidence)	0	1		unknown	Siphoviridae
RF5_ctg6738_1	39605	No	NA	47	4	1	High-quality	High-quality	95.33	AAI-based (high-confidence)	0	1		unknown	unknown
RF5_ctg6878_1	169943	No	NA	154	4	11	High-quality	High-quality	95.7	HMM-based (lower-bound)	0	1.01		unknown	Siphoviridae
RF5_ctg6972_1	34854	No	NA	41	21	1	Medium-quality	Genome-fragment	59.45	AAI-based (high-confidence)	0	1		unknown	Siphoviridae
RF5_ctg8239_1	47328	No	NA	70	11	0	Medium-quality	Genome-fragment	81.7	AAI-based (high-confidence)	0	1		unknown	unknown
RF5_ctg8421_1	86595	No	NA	157	40	1	High-quality	High-quality	100	AAI-based (high-confidence)	0	1		unknown	Siphoviridae
RF5_ctg8710_1	38464	No	NA	55	11	0	High-quality	High-quality	100	AAI-based (medium-confidence)	0	1		unknown	unknown
RF5_ctg8873_1	37640	No	NA	53	24	1	High-quality	High-quality	95.79	AAI-based (high-confidence)	0	1		unknown	Siphoviridae
RF6_ctg499	24910	No	NA	30	15	1	Medium-quality	Genome-fragment	55.33	AAI-based (medium-confidence)	0	1		unknown	Siphoviridae
RF6_ctg561	82082	No	NA	118	19	2	Medium-quality	Genome-fragment	50.43	AAI-based (medium-confidence)	0	1		unknown	Siphoviridae
RF6_ctg925	24157	No	NA	31	19	0	Medium-quality	Genome-fragment	62.57	AAI-based (medium-confidence)	0	1		unknown	Siphoviridae
RF6_ctg1470	36928	No	NA	44	22	1	Medium-quality	Genome-fragment	61.24	AAI-based (high-confidence)	0	1		unknown	Siphoviridae
RF6_ctg1476	21764	No	NA	28	10	1	Medium-quality	Genome-fragment	56.53	AAI-based (medium-confidence)	0	1		unknown	unknown
RF6_ctg1478	38353	No	NA	64	25	1	High-quality	High-quality	100	AAI-based (medium-confidence)	0	1		unknown	Myoviridae
RF6_ctg1684	39490	No	NA	42	4	4	High-quality	High-quality	98.42	AAI-based (medium-confidence)	0	1.01		unknown	unknown
RF6_ctg1713	129880	No	NA	117	1	48	High-quality	High-quality	100	HMM-based (lower-bound)	0	1.01		unknown	unknown
RF6_ctg1766	5542	No	NA	7	1	0	High-quality	High-quality	100	HMM-based (lower-bound)	0	1		unknown	unknown
RF6_ctg2076	28402	No	NA	49	18	0	Medium-quality	Genome-fragment	75.29	AAI-based (high-confidence)	0	1		unknown	unknown
RF6_ctg2090	5615	No	NA	6	1	0	High-quality	High-quality	100	HMM-based (lower-bound)	0	1		unknown	unknown
RF6_ctg2253	20764	No	NA	22	11	0	Medium-quality	Genome-fragment	53.41	AAI-based (high-confidence)	0	1		unknown	Siphoviridae
RF6_ctg2492	48705	No	NA	66	11	1	Medium-quality	Genome-fragment	53.34	AAI-based (high-confidence)	0	1		unknown	unknown
RF6_ctg3458	10267	No	NA	12	1	1	High-quality	High-quality	100	HMM-based (lower-bound)	0	1		unknown	unknown
RF6_ctg3783	28109	No	NA	48	21	0	Medium-quality	Genome-fragment	79.28	AAI-based (medium-confidence)	0	1		unknown	Siphoviridae
RF6_ctg3867	49292	No	NA	64	29	2	Medium-quality	Genome-fragment	79.69	AAI-based (high-confidence)	0	1		unknown	Siphoviridae
RF6_ctg3879	102537	No	NA	113	16	2	Medium-quality	Genome-fragment	65.95	AAI-based (medium-confidence)	0	1		unknown	unknown
RF6_ctg3896	25149	No	NA	23	1	6	Medium-quality	Genome-fragment	51.54	HMM-based (lower-bound)	0	1		unknown	unknown
RF6_ctg4579	32977	No	NA	41	11	1	Medium-quality	Genome-fragment	83.31	AAI-based (medium-confidence)	0	1		unknown	unknown
RF6_ctg4685	46821	No	NA	56	24	0	High-quality	High-quality	100	AAI-based (high-confidence)	0	1		unknown	Siphoviridae
RF6_ctg5314	28438	No	NA	45	21	0	Medium-quality	Genome-fragment	66.43	AAI-based (high-confidence)	0	1		unknown	Siphoviridae
RF6_ctg5365	36450	No	NA	52	16	1	Medium-quality	Genome-fragment	80.21	AAI-based (medium-confidence)	0	1		unknown	unknown
RF6_ctg5380	53421	No	NA	73	12	0	High-quality	High-quality	96.1	AAI-based (high-confidence)	0	1		unknown	unknown
RF6_ctg5383	53323	No	NA	53	2	22	Medium-quality	Genome-fragment	64.42	HMM-based (lower-bound)	0	1		unknown	unknown
RF6_ctg5493	31468	No	NA	45	12	1	Medium-quality	Genome-fragment	52.76	AAI-based (high-confidence)	0	1		unknown	unknown
RF6_ctg5793	57219	No	NA	69	25	4	High-quality	High-quality	100	AAI-based (high-confidence)	0	1		unknown	Siphoviridae
RF6_ctg5814	15145	No	NA	20	8	0	Medium-quality	Genome-fragment	51.36	AAI-based (high-confidence)	0	1		unknown	unknown
RF6_ctg5916	31335	No	NA	49	12	3	Medium-quality	Genome-fragment	83.42	AAI-based (high-confidence)	0	1		unknown	unknown
RF6_ctg5952	77760	No	NA	98	4	7	Complete	High-quality	100	DTR (medium-confidence)	0	1.01		lytic	unknown
RF6_ctg6004	20435	No	NA	26	14	0	Medium-quality	Genome-fragment	53.12	AAI-based (high-confidence)	0	1		unknown	Siphoviridae
RF6_ctg6167	19705	No	NA	23	1	5	Medium-quality	Genome-fragment	52.18	HMM-based (lower-bound)	0	1.01		unknown	unknown
RF6_ctg6202	44166	No	NA	22	0	6	High-quality	High-quality	100	AAI-based (medium-confidence)	0	1	no viral genes detected	unknown	unknown
RF6_ctg6369	26674	No	NA	34	5	0	Complete	High-quality	100	DTR (high-confidence)	0	1.01		lytic	unknown
RF6_ctg6780	205714	No	NA	191	3	91	High-quality	High-quality	98.87	HMM-based (lower-bound)	0	1		unknown	Siphoviridae
RF6_ctg6905	25030	No	NA	40	18	2	Medium-quality	Genome-fragment	63.83	AAI-based (medium-confidence)	0	1.03		unknown	unknown
RF6_ctg7086	44876	No	NA	66	24	0	Medium-quality	Genome-fragment	73.4	AAI-based (high-confidence)	0	1		unknown	Myoviridae
RF6_ctg7268	15574	No	NA	20	9	0	Medium-quality	Genome-fragment	85.79	AAI-based (medium-confidence)	0	1		unknown	Rountreeviridae
RF6_ctg7391	17510	No	NA	21	4	1	Medium-quality	Genome-fragment	51	AAI-based (medium-confidence)	0	1		unknown	unknown
RF6_ctg7775	26520	No	NA	37	3	0	Medium-quality	Genome-fragment	62.75	AAI-based (medium-confidence)	0	1		unknown	unknown
RF6_ctg7971	21231	No	NA	27	12	1	Medium-quality	Genome-fragment	55.84	AAI-based (medium-confidence)	0	1		unknown	Siphoviridae
RF6_ctg7996	31944	No	NA	21	0	4	Medium-quality	Genome-fragment	75.69	AAI-based (medium-confidence)	0	1	no viral genes detected	unknown	unknown
RF6_ctg8222	7113	No	NA	11	1	0	High-quality	High-quality	100	HMM-based (lower-bound)	0	1		unknown	unknown
RF6_ctg8476	27531	No	NA	30	15	0	Medium-quality	Genome-fragment	55.24	AAI-based (medium-confidence)	0	1		unknown	Siphoviridae
RF6_ctg8608	42631	No	NA	65	13	1	High-quality	High-quality	100	AAI-based (high-confidence)	0	1		unknown	unknown
RF6_ctg8865	53720	No	NA	60	1	25	Medium-quality	Genome-fragment	81.29	HMM-based (lower-bound)	0	1		unknown	unknown
RF6_ctg9961	18440	No	NA	24	14	0	Medium-quality	Genome-fragment	58.06	AAI-based (high-confidence)	0	1		unknown	Siphoviridae
RF6_ctg10614	22536	No	NA	30	16	0	High-quality	High-quality	98.05	AAI-based (medium-confidence)	0	1		unknown	unknown
RF6_ctg11071	22136	No	NA	25	11	0	Medium-quality	Genome-fragment	51.73	AAI-based (medium-confidence)	0	1		unknown	Siphoviridae
RF6_ctg11276	32450	No	NA	36	19	0	Medium-quality	Genome-fragment	57.62	AAI-based (medium-confidence)	0	1		unknown	unknown
RF6_ctg11296	7359	No	NA	10	2	0	Medium-quality	Genome-fragment	59.28	AAI-based (medium-confidence)	0	1		unknown	unknown
RF6_ctg11326	25163	No	NA	35	18	1	Medium-quality	Genome-fragment	60.67	AAI-based (high-confidence)	0	1		unknown	Myoviridae
RF6_ctg11612	22631	No	NA	27	8	0	Medium-quality	Genome-fragment	54.03	AAI-based (medium-confidence)	0	1		unknown	Siphoviridae
RF6_ctg11675	25963	No	NA	28	3	0	Medium-quality	Genome-fragment	63.82	AAI-based (high-confidence)	0	1		unknown	unknown
RF6_ctg11752	37647	No	NA	27	0	11	Medium-quality	Genome-fragment	54.87	AAI-based (medium-confidence)	0	1	no viral genes detected	unknown	unknown
RF6_ctg11966	29683	No	NA	24	5	2	Medium-quality	Genome-fragment	57.99	AAI-based (high-confidence)	0	1		unknown	unknown
RF6_ctg12117	42067	No	NA	61	17	0	Complete	High-quality	100	DTR (high-confidence)	0	1		lysogenic	unknown
RF6_ctg12161	42660	No	NA	68	24	0	Complete	High-quality	100	DTR (high-confidence)	0	1		lytic	Myoviridae
RF6_ctg12246	143059	No	NA	177	20	0	Complete	High-quality	100	DTR (high-confidence)	0	1		lytic	unknown
RF6_ctg12280	53721	No	NA	94	23	1	Complete	High-quality	100	DTR (high-confidence)	0	1.02		lysogenic	Siphoviridae
RF6_ctg12308	61039	No	NA	109	19	1	Complete	High-quality	100	DTR (high-confidence)	0	1		lysogenic	Siphoviridae
RF6_ctg12342	57227	No	NA	82	15	1	Complete	High-quality	100	DTR (high-confidence)	0	1		lytic	unknown
RF6_ctg12366	60659	No	NA	78	7	1	Complete	High-quality	100	DTR (high-confidence)	0	1		lytic	unknown
RF6_ctg12391	79024	No	NA	91	4	9	Medium-quality	Genome-fragment	62.31	HMM-based (lower-bound)	0	1.02		unknown	unknown
RF6_ctg12476	35219	No	NA	47	6	2	Medium-quality	Genome-fragment	86.17	AAI-based (medium-confidence)	0	1		unknown	unknown
RF6_ctg1281_1	31082	No	NA	42	16	0	Medium-quality	Genome-fragment	89.71	AAI-based (medium-confidence)	0	1		unknown	Siphoviridae
RF6_ctg1552_1	33855	No	NA	58	24	1	High-quality	High-quality	97.93	AAI-based (medium-confidence)	0	1		unknown	Siphoviridae
RF6_ctg1683_1	32028	No	NA	41	30	0	Medium-quality	Genome-fragment	82.71	AAI-based (high-confidence)	0	1		unknown	Myoviridae
RF6_ctg1683_2	46668	No	NA	69	24	1	High-quality	High-quality	100	AAI-based (high-confidence)	0	1		unknown	Siphoviridae
RF6_ctg1837_1	35635	No	NA	48	21	0	High-quality	High-quality	94.98	AAI-based (medium-confidence)	0	1		unknown	Myoviridae
RF6_ctg2394_1	35863	No	NA	52	26	2	Medium-quality	Genome-fragment	84.89	AAI-based (medium-confidence)	0	1		unknown	Siphoviridae
RF6_ctg3106_1	25191	No	NA	28	12	0	Medium-quality	Genome-fragment	62.46	AAI-based (high-confidence)	0	1		unknown	Siphoviridae
RF6_ctg3653_1	32589	No	NA	41	21	0	Medium-quality	Genome-fragment	78.74	AAI-based (medium-confidence)	0	1		unknown	Siphoviridae
RF6_ctg3884_1	29801	No	NA	37	9	2	High-quality	High-quality	97.89	AAI-based (high-confidence)	0	1		unknown	unknown
RF6_ctg4115_1	35100	No	NA	39	21	1	Medium-quality	Genome-fragment	72.41	AAI-based (high-confidence)	0	1		unknown	Siphoviridae
RF6_ctg4705_1	29840	No	NA	39	16	0	Medium-quality	Genome-fragment	73.22	AAI-based (medium-confidence)	0	1		unknown	Siphoviridae
RF6_ctg5606_1	28221	No	NA	37	14	0	Medium-quality	Genome-fragment	73.3	AAI-based (high-confidence)	0	1		unknown	Siphoviridae
RF6_ctg6415_1	5591	No	NA	7	1	0	High-quality	High-quality	100	HMM-based (lower-bound)	0	1		unknown	unknown
RF6_ctg6443_1	59581	No	NA	98	20	2	High-quality	High-quality	100	AAI-based (high-confidence)	0	1		unknown	Siphoviridae
RF6_ctg8121_1	41157	No	NA	65	8	0	High-quality	High-quality	96.29	AAI-based (high-confidence)	0	1		unknown	unknown
RF6_ctg9766_1	56571	No	NA	63	24	3	High-quality	High-quality	100	AAI-based (high-confidence)	0	1		unknown	Siphoviridae
RF6_ctg9997_1	38325	No	NA	58	7	2	Medium-quality	Genome-fragment	87.13	AAI-based (medium-confidence)	0	1		unknown	unknown
RF6_ctg10994_1	45674	No	NA	54	27	1	Medium-quality	Genome-fragment	75.21	AAI-based (high-confidence)	0	1		unknown	Siphoviridae
RF6_ctg11472_1	41451	No	NA	56	34	0	High-quality	High-quality	91.45	AAI-based (high-confidence)	0	1		unknown	Myoviridae
RF6_ctg11819_1	19621	No	NA	29	15	0	Medium-quality	Genome-fragment	52.62	AAI-based (medium-confidence)	0	1		unknown	unknown
RF7_ctg165	10971	No	NA	17	1	2	Medium-quality	Genome-fragment	57.57	AAI-based (medium-confidence)	0	1		unknown	unknown
RF7_ctg217	18281	No	NA	25	9	0	Medium-quality	Genome-fragment	52.67	AAI-based (medium-confidence)	0	1		unknown	unknown
RF7_ctg600	10722	No	NA	13	2	1	Medium-quality	Genome-fragment	59.08	AAI-based (medium-confidence)	0	1		unknown	unknown
RF7_ctg786	93900	No	NA	95	2	13	Medium-quality	Genome-fragment	56.97	HMM-based (lower-bound)	0	1		unknown	unknown
RF7_ctg973	28221	No	NA	31	21	1	Medium-quality	Genome-fragment	61.62	AAI-based (high-confidence)	0	1		unknown	Siphoviridae
RF7_ctg1473	42313	No	NA	67	19	1	High-quality	High-quality	94.79	AAI-based (high-confidence)	0	1		unknown	Siphoviridae
RF7_ctg1738	197051	No	NA	214	9	9	Medium-quality	Genome-fragment	85.69	HMM-based (lower-bound)	0	1.01		unknown	Siphoviridae
RF7_ctg1910	7003	No	NA	10	1	0	High-quality	High-quality	100	HMM-based (lower-bound)	0	1		unknown	unknown
RF7_ctg2142	21975	No	NA	17	6	0	Medium-quality	Genome-fragment	50.34	AAI-based (medium-confidence)	0	1		unknown	Siphoviridae
RF7_ctg2640	162778	No	NA	221	41	9	Complete	High-quality	100	DTR (high-confidence)	0	1		lysogenic	Siphoviridae
RF7_ctg2801	50528	No	NA	58	25	3	High-quality	High-quality	100	AAI-based (medium-confidence)	0	1		unknown	Siphoviridae
RF7_ctg3246	20458	No	NA	26	14	0	Medium-quality	Genome-fragment	58.5	AAI-based (high-confidence)	0	1		unknown	Siphoviridae
RF7_ctg3289	142441	No	NA	228	163	0	High-quality	High-quality	100	AAI-based (high-confidence)	0	1		unknown	Myoviridae
RF7_ctg3383	20970	No	NA	26	8	0	Medium-quality	Genome-fragment	50.54	AAI-based (high-confidence)	0	1		unknown	unknown
RF7_ctg3674	28898	No	NA	37	6	0	High-quality	High-quality	100	AAI-based (medium-confidence)	0	1		unknown	unknown
RF7_ctg4091	35635	No	NA	46	16	2	Medium-quality	Genome-fragment	64.6	AAI-based (medium-confidence)	0	1		unknown	Siphoviridae
RF7_ctg4143	35704	No	NA	42	16	0	Complete	High-quality	100	DTR (high-confidence)	0	1		lysogenic	unknown
RF7_ctg4201	183373	No	NA	231	29	1	Complete	High-quality	100	DTR (high-confidence)	0	1		lytic	Podoviridae_crAss-like
RF7_ctg797_1	32449	No	NA	38	8	0	Medium-quality	Genome-fragment	80.48	AAI-based (medium-confidence)	0	1		unknown	unknown
RF7_ctg817_1	37341	No	NA	55	24	1	High-quality	High-quality	100	AAI-based (high-confidence)	0	1		unknown	Siphoviridae
RF7_ctg1287_1	31395	Yes	27680	36	20	2	Medium-quality	Genome-fragment	86.69	AAI-based (high-confidence)	11.83	1		unknown	Myoviridae
RF7_ctg1708_1	42747	No	NA	59	19	2	High-quality	High-quality	93.11	AAI-based (medium-confidence)	0	1		unknown	Myoviridae
RF7_ctg2456_1	31806	No	NA	35	26	0	Medium-quality	Genome-fragment	79.31	AAI-based (high-confidence)	0	1		unknown	Podoviridae
RF7_ctg2666_1	23678	No	NA	31	9	0	Medium-quality	Genome-fragment	58.78	AAI-based (high-confidence)	0	1		unknown	Siphoviridae
RF7_ctg3086_1	40044	No	NA	60	24	1	High-quality	High-quality	98.06	AAI-based (medium-confidence)	0	1.01		unknown	Siphoviridae
RF7_ctg3488_1	27856	No	NA	41	9	0	Medium-quality	Genome-fragment	70.45	AAI-based (medium-confidence)	0	1		unknown	unknown
RF7_ctg3642_1	38557	No	NA	59	25	0	Medium-quality	Genome-fragment	64.17	HMM-based (lower-bound)	0	1		unknown	Siphoviridae
RF8_ctg247	45228	No	NA	72	19	1	High-quality	High-quality	98.95	AAI-based (high-confidence)	0	1		unknown	Siphoviridae
RF8_ctg249	57055	No	NA	82	13	1	High-quality	High-quality	95.8	AAI-based (high-confidence)	0	1		unknown	Quimbyviridae
RF8_ctg585	47644	No	NA	56	23	4	Medium-quality	Genome-fragment	76.85	AAI-based (high-confidence)	0	1		unknown	Siphoviridae
RF8_ctg618	234576	No	NA	243	3	29	High-quality	High-quality	100	HMM-based (lower-bound)	0	1		unknown	unknown
RF8_ctg700	31738	No	NA	53	43	0	Medium-quality	Genome-fragment	81.19	AAI-based (high-confidence)	0	1		unknown	Podoviridae
RF8_ctg1023	36075	No	NA	52	32	2	High-quality	High-quality	97.24	AAI-based (high-confidence)	0	1		unknown	Myoviridae
RF8_ctg1048	27877	No	NA	29	0	5	Medium-quality	Genome-fragment	54.99	AAI-based (medium-confidence)	0	1	no viral genes detected	unknown	unknown
RF8_ctg1519	17974	No	NA	24	14	0	Medium-quality	Genome-fragment	50.84	AAI-based (medium-confidence)	0	1		unknown	Siphoviridae
RF8_ctg1585	44044	No	NA	59	39	2	Medium-quality	Genome-fragment	81.18	AAI-based (medium-confidence)	0	1		unknown	Myoviridae
RF8_ctg1820	54084	No	NA	56	3	4	Medium-quality	Genome-fragment	54.25	HMM-based (lower-bound)	0	1.01		unknown	unknown
RF8_ctg2038	5288	No	NA	4	1	0	High-quality	High-quality	96.55	AAI-based (medium-confidence)	0	1		unknown	unknown
RF8_ctg2256	12141	No	NA	17	1	1	Complete	High-quality	100	DTR (high-confidence)	0	1		lysogenic	unknown
RF8_ctg2387	91379	No	NA	90	8	0	Complete	High-quality	100	DTR (high-confidence)	0	1		lytic	Podoviridae_crAss-like
RF8_ctg2691	11006	No	NA	13	1	2	High-quality	High-quality	100	HMM-based (lower-bound)	0	1		unknown	unknown
RF8_ctg2906	100173	No	NA	105	21	2	Complete	High-quality	100	DTR (high-confidence)	0	1		lytic	Podoviridae_crAss-like
RF8_ctg3974	93628	No	NA	106	4	48	High-quality	High-quality	97.15	HMM-based (lower-bound)	0	1		unknown	unknown
RF8_ctg4001	26578	No	NA	33	15	2	Medium-quality	Genome-fragment	73.56	AAI-based (medium-confidence)	0	1		unknown	unknown
RF8_ctg4480	35741	No	NA	46	31	0	High-quality	High-quality	100	AAI-based (high-confidence)	0	1		unknown	Myoviridae
RF8_ctg4918	38484	No	NA	46	12	2	Medium-quality	Genome-fragment	80.45	AAI-based (high-confidence)	0	1		unknown	unknown
RF8_ctg5140	44103	No	NA	74	18	1	High-quality	High-quality	99.31	AAI-based (high-confidence)	0	1.01		unknown	Myoviridae
RF8_ctg5584	5498	No	NA	7	2	0	Medium-quality	Genome-fragment	51.26	HMM-based (lower-bound)	0	1.01		unknown	unknown
RF8_ctg5643	9600	No	NA	14	0	4	Medium-quality	Genome-fragment	50.38	AAI-based (high-confidence)	0	1	no viral genes detected	unknown	unknown
RF8_ctg6566	160997	No	NA	129	2	58	High-quality	High-quality	99.05	HMM-based (lower-bound)	0	1		unknown	unknown
RF8_ctg6697	25915	No	NA	35	17	0	Medium-quality	Genome-fragment	74.9	AAI-based (medium-confidence)	0	1		unknown	Siphoviridae
RF8_ctg6718	5412	No	NA	2	1	0	Medium-quality	Genome-fragment	50.46	HMM-based (lower-bound)	0	1		unknown	unknown
RF8_ctg6844	37700	No	NA	50	26	0	Medium-quality	Genome-fragment	89.9	AAI-based (high-confidence)	0	1		unknown	Siphoviridae
RF8_ctg6894	18245	No	NA	25	14	0	Medium-quality	Genome-fragment	52.71	AAI-based (high-confidence)	0	1		unknown	Siphoviridae
RF8_ctg7036	7818	No	NA	3	1	0	Medium-quality	Genome-fragment	72.89	HMM-based (lower-bound)	0	1		unknown	unknown
RF8_ctg7323	39646	No	NA	48	15	8	Medium-quality	Genome-fragment	85.19	AAI-based (high-confidence)	0	1		unknown	Siphoviridae
RF8_ctg7842	18262	No	NA	22	12	0	Medium-quality	Genome-fragment	50.33	AAI-based (high-confidence)	0	1		unknown	Siphoviridae
RF8_ctg7891	7063	No	NA	5	0	0	Medium-quality	Genome-fragment	51.83	AAI-based (medium-confidence)	0	1.02	no viral genes detected; low-confidence DTR	lysogenic	unknown
RF8_ctg7926	98928	No	NA	116	17	2	Complete	High-quality	100	DTR (high-confidence)	0	1		lytic	Gratiaviridae
RF8_ctg7939	8941	No	NA	15	2	0	Medium-quality	Genome-fragment	66.46	AAI-based (high-confidence)	0	1.02	low-confidence DTR	lysogenic	unknown
RF8_ctg7943	11297	No	NA	13	0	1	Complete	High-quality	100	DTR (medium-confidence)	0	1.01	no viral genes detected	lysogenic	unknown
RF8_ctg776_1	34267	No	NA	54	19	0	Medium-quality	Genome-fragment	84.52	AAI-based (medium-confidence)	0	1		unknown	Siphoviridae
RF8_ctg1060_1	36030	No	NA	60	19	0	High-quality	High-quality	96.03	AAI-based (high-confidence)	0	1		unknown	Siphoviridae
RF8_ctg1130_1	92120	No	NA	138	28	4	Medium-quality	Genome-fragment	52.88	AAI-based (high-confidence)	0	1		unknown	Siphoviridae
RF8_ctg1137_1	38217	No	NA	44	8	0	High-quality	High-quality	94.64	AAI-based (medium-confidence)	0	1		unknown	unknown
RF8_ctg1248_1	45361	No	NA	59	28	2	High-quality	High-quality	100	AAI-based (high-confidence)	0	1		unknown	Myoviridae
RF8_ctg1840_1	142098	No	NA	169	39	7	Medium-quality	Genome-fragment	81.44	AAI-based (high-confidence)	0	1		unknown	Siphoviridae
RF8_ctg2133_1	45627	No	NA	109	16	0	Medium-quality	Genome-fragment	71.11	AAI-based (high-confidence)	0	1		unknown	Siphoviridae
RF8_ctg2307_1	11813	No	NA	14	2	0	Medium-quality	Genome-fragment	61.99	AAI-based (high-confidence)	0	1		unknown	unknown
RF8_ctg3248_1	21166	No	NA	29	17	0	Medium-quality	Genome-fragment	55.7	AAI-based (high-confidence)	0	1		unknown	Siphoviridae
RF8_ctg3388_1	25490	No	NA	31	18	0	Medium-quality	Genome-fragment	75.93	AAI-based (high-confidence)	0	1.01		unknown	Siphoviridae
RF8_ctg3976_1	49640	No	NA	71	26	1	High-quality	High-quality	100	AAI-based (high-confidence)	0	1		unknown	Siphoviridae
RF8_ctg4212_1	47873	No	NA	65	20	0	High-quality	High-quality	100	AAI-based (high-confidence)	0	1		unknown	Myoviridae
RF8_ctg4495_1	33672	No	NA	47	15	1	Medium-quality	Genome-fragment	64.24	HMM-based (lower-bound)	0	1		unknown	unknown
RF8_ctg5110_1	41884	No	NA	48	23	0	Medium-quality	Genome-fragment	89.37	AAI-based (high-confidence)	0	1		unknown	Siphoviridae
RF8_ctg5700_1	21388	No	NA	35	10	1	Medium-quality	Genome-fragment	55.45	AAI-based (high-confidence)	0	1		unknown	Siphoviridae
RF8_ctg5932_1	31862	No	NA	39	10	1	Medium-quality	Genome-fragment	50.37	HMM-based (lower-bound)	0	1		unknown	unknown
RF8_ctg6454_1	38326	Yes	35450	57	22	2	Medium-quality	Genome-fragment	79.99	AAI-based (high-confidence)	7.5	1		unknown	Myoviridae
RF8_ctg6930_1	31465	No	NA	47	16	0	High-quality	High-quality	90.38	AAI-based (medium-confidence)	0	1		unknown	unknown
RF8_ctg7877_1	55872	No	NA	75	26	4	High-quality	High-quality	100	AAI-based (high-confidence)	0	1		unknown	Siphoviridae
RF8_ctg7896_1	30319	No	NA	45	22	1	Medium-quality	Genome-fragment	76.38	AAI-based (high-confidence)	0	1		unknown	Siphoviridae
RF8_ctg7977_1	42718	No	NA	50	23	1	High-quality	High-quality	90.9	AAI-based (high-confidence)	0	1		unknown	Siphoviridae
RF9_ctg46	45086	No	NA	54	24	1	High-quality	High-quality	100	AAI-based (high-confidence)	0	1		unknown	Siphoviridae
RF9_ctg83	43042	No	NA	54	17	1	Medium-quality	Genome-fragment	66.57	AAI-based (high-confidence)	0	1		unknown	Myoviridae
RF9_ctg299	56425	No	NA	81	20	3	High-quality	High-quality	100	AAI-based (medium-confidence)	0	1	contig >1.5x longer than expected genome length	unknown	Siphoviridae
RF9_ctg369	37779	No	NA	35	0	11	Medium-quality	Genome-fragment	52.62	AAI-based (medium-confidence)	0	1	no viral genes detected	unknown	unknown
RF9_ctg409	21057	No	NA	28	9	0	Medium-quality	Genome-fragment	61.01	AAI-based (medium-confidence)	0	1		unknown	unknown
RF9_ctg647	24568	No	NA	34	9	0	Medium-quality	Genome-fragment	51.49	AAI-based (medium-confidence)	0	1		unknown	Myoviridae
RF9_ctg648	22093	No	NA	25	16	1	Medium-quality	Genome-fragment	54.42	AAI-based (high-confidence)	0	1		unknown	Siphoviridae
RF9_ctg1380	59520	No	NA	76	16	0	High-quality	High-quality	96.99	AAI-based (high-confidence)	0	1		unknown	unknown
RF9_ctg1437	30465	No	NA	35	13	0	Medium-quality	Genome-fragment	76.8	AAI-based (high-confidence)	0	1		unknown	Siphoviridae
RF9_ctg1567	42550	No	NA	52	9	4	Medium-quality	Genome-fragment	87.91	AAI-based (medium-confidence)	0	1		unknown	unknown
RF9_ctg1575	29834	No	NA	35	9	2	Medium-quality	Genome-fragment	71.19	AAI-based (medium-confidence)	0	1		unknown	Siphoviridae
RF9_ctg1633	26260	No	NA	26	4	0	Medium-quality	Genome-fragment	60.12	AAI-based (medium-confidence)	0	1		unknown	unknown
RF9_ctg2012	35083	No	NA	53	20	0	Medium-quality	Genome-fragment	81.2	AAI-based (high-confidence)	0	1		unknown	Myoviridae
RF9_ctg2055	23412	No	NA	26	13	0	Medium-quality	Genome-fragment	58.85	AAI-based (high-confidence)	0	1		unknown	Siphoviridae
RF9_ctg2191	41229	No	NA	50	19	0	Medium-quality	Genome-fragment	88.31	AAI-based (medium-confidence)	0	1		unknown	Siphoviridae
RF9_ctg2373	29109	No	NA	29	8	2	Medium-quality	Genome-fragment	61.6	AAI-based (medium-confidence)	0	1		unknown	Siphoviridae
RF9_ctg2488	55198	No	NA	71	2	35	Medium-quality	Genome-fragment	69.04	HMM-based (lower-bound)	0	1		unknown	unknown
RF9_ctg3282	21369	No	NA	30	17	0	Medium-quality	Genome-fragment	51.27	AAI-based (medium-confidence)	0	1		unknown	Myoviridae
RF9_ctg3412	34687	No	NA	43	8	1	Medium-quality	Genome-fragment	69.49	HMM-based (lower-bound)	0	1		unknown	unknown
RF9_ctg4160	32108	No	NA	34	8	2	Medium-quality	Genome-fragment	59.38	HMM-based (lower-bound)	0	1		lysogenic	unknown
RF9_ctg4184	11741	No	NA	20	1	0	High-quality	High-quality	90.69	AAI-based (medium-confidence)	0	1		unknown	unknown
RF9_ctg4251	42832	No	NA	42	7	2	Medium-quality	Genome-fragment	71.19	AAI-based (medium-confidence)	0	1		unknown	unknown
RF9_ctg4666	34413	No	NA	42	19	0	Medium-quality	Genome-fragment	81.16	AAI-based (high-confidence)	0	1.01		unknown	Siphoviridae
RF9_ctg5102	23425	No	NA	27	18	1	Medium-quality	Genome-fragment	58.53	AAI-based (medium-confidence)	0	1		unknown	Siphoviridae
RF9_ctg5626	23799	No	NA	44	9	0	Medium-quality	Genome-fragment	57.35	AAI-based (high-confidence)	0	1		unknown	unknown
RF9_ctg5835	19930	No	NA	16	7	0	Medium-quality	Genome-fragment	51.65	AAI-based (medium-confidence)	0	1		unknown	unknown
RF9_ctg5935	113129	No	NA	107	9	6	Medium-quality	Genome-fragment	80.26	AAI-based (medium-confidence)	0	1		unknown	Siphoviridae
RF9_ctg6358	38252	No	NA	49	8	0	Medium-quality	Genome-fragment	75.58	HMM-based (lower-bound)	0	1		unknown	unknown
RF9_ctg6671	22659	No	NA	27	15	1	Medium-quality	Genome-fragment	54.77	AAI-based (medium-confidence)	0	1		unknown	Siphoviridae
RF9_ctg6994	25909	No	NA	41	1	16	Medium-quality	Genome-fragment	51.9	HMM-based (lower-bound)	0	1		unknown	unknown
RF9_ctg7735	42767	No	NA	56	21	0	Medium-quality	Genome-fragment	87.83	AAI-based (high-confidence)	0	1		unknown	Myoviridae
RF9_ctg8235	6780	No	NA	8	1	0	High-quality	High-quality	100	HMM-based (lower-bound)	0	1		unknown	unknown
RF9_ctg8460	30863	No	NA	43	7	0	Medium-quality	Genome-fragment	59.92	HMM-based (lower-bound)	0	1		unknown	unknown
RF9_ctg8645	53193	No	NA	78	20	2	High-quality	High-quality	100	AAI-based (high-confidence)	0	1		unknown	Myoviridae
RF9_ctg8693	39001	No	NA	38	1	19	Medium-quality	Genome-fragment	66.96	AAI-based (medium-confidence)	0	1		unknown	unknown
RF9_ctg9001	24895	No	NA	30	1	7	Medium-quality	Genome-fragment	67.99	HMM-based (lower-bound)	0	1		unknown	unknown
RF9_ctg9013	24166	No	NA	27	11	0	Medium-quality	Genome-fragment	54.44	AAI-based (medium-confidence)	0	1		unknown	unknown
RF9_ctg9223	38197	No	NA	46	7	3	Medium-quality	Genome-fragment	59.7	AAI-based (high-confidence)	0	1		unknown	unknown
RF9_ctg9327	36242	No	NA	49	16	2	Medium-quality	Genome-fragment	69.46	AAI-based (medium-confidence)	0	1		unknown	Myoviridae
RF9_ctg9381	35706	No	NA	56	23	0	High-quality	High-quality	100	AAI-based (medium-confidence)	0	1		unknown	Myoviridae
RF9_ctg9464	22618	No	NA	38	0	9	Medium-quality	Genome-fragment	59.93	AAI-based (high-confidence)	0	1	no viral genes detected	unknown	unknown
RF9_ctg9762	21981	No	NA	33	13	0	Medium-quality	Genome-fragment	56	AAI-based (medium-confidence)	0	1		unknown	Siphoviridae
RF9_ctg10223	11598	No	NA	14	4	0	Complete	High-quality	100	ITR (high-confidence)	0	1.01		unknown	Podoviridae
RF9_ctg10489	34818	No	NA	25	1	6	Medium-quality	Genome-fragment	51.84	AAI-based (medium-confidence)	0	1		unknown	unknown
RF9_ctg10492	36942	No	NA	47	1	10	Medium-quality	Genome-fragment	59.45	AAI-based (medium-confidence)	0	1.01		unknown	unknown
RF9_ctg10572	11960	No	NA	15	4	1	Medium-quality	Genome-fragment	87.61	AAI-based (medium-confidence)	0	1		unknown	unknown
RF9_ctg10823	26811	No	NA	32	12	0	Medium-quality	Genome-fragment	56.75	AAI-based (high-confidence)	0	1		unknown	Siphoviridae
RF9_ctg11293	108678	No	NA	128	2	36	High-quality	High-quality	92.6	HMM-based (lower-bound)	0	1		unknown	unknown
RF9_ctg11901	29253	No	NA	40	12	1	High-quality	High-quality	92.58	AAI-based (high-confidence)	0	1		unknown	Siphoviridae
RF9_ctg12105	59883	No	NA	63	3	16	Medium-quality	Genome-fragment	64.79	HMM-based (lower-bound)	0	1.01		unknown	unknown
RF9_ctg12164	32120	No	NA	52	26	0	Medium-quality	Genome-fragment	59.84	AAI-based (medium-confidence)	0	1		unknown	unknown
RF9_ctg12187	24416	No	NA	27	1	11	Medium-quality	Genome-fragment	50.05	HMM-based (lower-bound)	0	1.01		unknown	unknown
RF9_ctg12556	22200	No	NA	23	14	0	Medium-quality	Genome-fragment	53.71	AAI-based (high-confidence)	0	1		unknown	Siphoviridae
RF9_ctg459_1	32026	No	NA	41	16	1	Medium-quality	Genome-fragment	78.4	AAI-based (medium-confidence)	0	1		unknown	Siphoviridae
RF9_ctg558_1	26843	No	NA	33	18	0	Medium-quality	Genome-fragment	57.67	AAI-based (high-confidence)	0	1		unknown	Siphoviridae
RF9_ctg595_1	37792	No	NA	51	12	1	Medium-quality	Genome-fragment	89.19	AAI-based (medium-confidence)	0	1.02		unknown	unknown
RF9_ctg741_1	47312	No	NA	48	25	0	High-quality	High-quality	100	AAI-based (medium-confidence)	0	1		unknown	Siphoviridae
RF9_ctg800_1	23892	No	NA	35	12	0	Medium-quality	Genome-fragment	61.51	AAI-based (high-confidence)	0	1		unknown	unknown
RF9_ctg823_1	24866	No	NA	33	15	0	Medium-quality	Genome-fragment	69.26	AAI-based (high-confidence)	0	1		unknown	unknown
RF9_ctg2172_1	28120	No	NA	39	18	0	Medium-quality	Genome-fragment	70.69	AAI-based (medium-confidence)	0	1		unknown	Siphoviridae
RF9_ctg2305_1	38068	No	NA	44	6	0	Medium-quality	Genome-fragment	59.3	AAI-based (high-confidence)	0	1		unknown	unknown
RF9_ctg2568_1	63998	No	NA	102	28	2	High-quality	High-quality	100	AAI-based (high-confidence)	0	1		unknown	Siphoviridae
RF9_ctg3116_1	38272	No	NA	50	16	2	High-quality	High-quality	100	AAI-based (medium-confidence)	0	1		unknown	unknown
RF9_ctg3632_1	58195	No	NA	84	32	2	High-quality	High-quality	93.86	AAI-based (high-confidence)	0	1		unknown	Siphoviridae
RF9_ctg3670_1	42160	No	NA	61	34	0	High-quality	High-quality	98.6	AAI-based (high-confidence)	0	1		unknown	Myoviridae
RF9_ctg3828_1	60649	No	NA	72	12	0	High-quality	High-quality	100	AAI-based (high-confidence)	0	1		unknown	unknown
RF9_ctg3893_1	31918	No	NA	48	25	0	Medium-quality	Genome-fragment	82.73	AAI-based (medium-confidence)	0	1		unknown	Siphoviridae
RF9_ctg3921_1	38155	No	NA	55	19	0	Medium-quality	Genome-fragment	77.52	AAI-based (medium-confidence)	0	1		unknown	unknown
RF9_ctg4200_1	24964	No	NA	35	16	0	Medium-quality	Genome-fragment	66.72	AAI-based (medium-confidence)	0	1		unknown	Siphoviridae
RF9_ctg4332_1	45358	No	NA	52	23	2	High-quality	High-quality	96.51	AAI-based (high-confidence)	0	1		unknown	Siphoviridae
RF9_ctg4391_1	33767	No	NA	56	18	0	Medium-quality	Genome-fragment	60.46	HMM-based (lower-bound)	0	1		unknown	Siphoviridae
RF9_ctg6139_1	25748	No	NA	42	11	0	Medium-quality	Genome-fragment	53.86	AAI-based (medium-confidence)	0	1		unknown	unknown
RF9_ctg6242_1	31661	No	NA	55	23	0	High-quality	High-quality	91.33	AAI-based (medium-confidence)	0	1		unknown	Siphoviridae
RF9_ctg6254_1	46265	No	NA	54	14	1	High-quality	High-quality	93.69	AAI-based (high-confidence)	0	1		unknown	Siphoviridae
RF9_ctg6319_1	61140	No	NA	63	25	0	High-quality	High-quality	100	AAI-based (high-confidence)	0	1		unknown	Siphoviridae
RF9_ctg6685_1	47736	Yes	22235	50	14	12	Complete	High-quality	100	Provirus (high-confidence)	53.42	1	contig >1.5x longer than expected genome length	unknown	unknown
RF9_ctg7151_1	72404	No	NA	122	32	2	Medium-quality	Genome-fragment	71.8	HMM-based (lower-bound)	0	1		unknown	Siphoviridae
RF9_ctg7551_1	39297	No	NA	49	23	0	Medium-quality	Genome-fragment	82.48	AAI-based (high-confidence)	0	1		unknown	Siphoviridae
RF9_ctg7565_1	39410	No	NA	56	18	0	Medium-quality	Genome-fragment	63.03	AAI-based (medium-confidence)	0	1		unknown	unknown
RF9_ctg7740_1	32812	No	NA	50	16	1	High-quality	High-quality	90.23	AAI-based (medium-confidence)	0	1		unknown	Siphoviridae
RF9_ctg7971_1	39421	No	NA	44	20	1	Medium-quality	Genome-fragment	83.39	AAI-based (high-confidence)	0	1		unknown	Siphoviridae
RF9_ctg8589_1	38904	No	NA	43	21	1	Medium-quality	Genome-fragment	82.57	AAI-based (medium-confidence)	0	1		unknown	Siphoviridae
RF9_ctg9428_1	66182	No	NA	72	13	0	High-quality	High-quality	100	AAI-based (high-confidence)	0	1		unknown	unknown
RF9_ctg9641_1	37635	No	NA	53	17	1	High-quality	High-quality	97.41	AAI-based (high-confidence)	0	1		unknown	Siphoviridae
RF9_ctg9715_1	50762	No	NA	75	23	2	High-quality	High-quality	92.66	AAI-based (high-confidence)	0	1		unknown	unknown
RF9_ctg9943_1	22974	No	NA	33	16	0	Medium-quality	Genome-fragment	59.31	AAI-based (high-confidence)	0	1		unknown	unknown
RF9_ctg10258_1	43938	No	NA	64	27	0	High-quality	High-quality	100	AAI-based (medium-confidence)	0	1		unknown	Siphoviridae
RF9_ctg10749_1	35260	No	NA	63	23	0	High-quality	High-quality	100	AAI-based (high-confidence)	0	1		unknown	Siphoviridae
RF9_ctg11329_1	34400	No	NA	56	20	0	Medium-quality	Genome-fragment	63.73	AAI-based (medium-confidence)	0	1		unknown	Siphoviridae
RF9_ctg12153_1	19031	No	NA	31	3	0	Medium-quality	Genome-fragment	51.39	AAI-based (medium-confidence)	0	1		unknown	unknown
RF9_ctg12400_1	55741	No	NA	72	24	1	High-quality	High-quality	100	AAI-based (high-confidence)	0	1		unknown	Siphoviridae

## Sheet: ST4
Supplementary Table 4: Relative abundance of the gut virome of the E. bieneusi and control groups at the family level.
group	Control										E. bieneusi
sample	RF1	RF2	RF3	RF4	RF7	RF8	RF9	RF11	RF18	RF20	RF5	RF6	RF10	RF12	RF13	RF14	RF15	RF16	RF17	RF19
Siphoviridae	34.9609	41.3719	19.7917	23.2118	47.0715	41.2572	41.2578	55.2629	49.7924	41.1055	30.5168	52.1171	41.7276	44.0458	23.2458	31.8326	37.6994	36.4955	43.8347	48.6417
unknown	33.3616	45.8626	68.8175	56.8187	37.2575	46.092	51.5018	39.1563	42.3915	49.0403	61.2811	37.6958	48.436	44.969	63.7951	55.7857	54.2536	57.8022	50.9334	41.8911
Podoviridae_crAss-like	0.000358986	5.14033	5.80186	8.54673	9.39975	2.65593	0.00152227	0.0472845	0.0102051	0.016444	0.38798	0.460044	0.56972	0.833297	0.407831	0.00286434	0.0115197	1.05258	0.421939	0.174833
Myoviridae	30.4565	5.22638	0.468792	5.49492	3.96879	8.44321	5.88503	3.43091	6.86786	8.85975	7.57392	9.18891	7.73996	6.9157	3.34843	5.75529	4.78386	3.92504	3.82741	7.62039
Quimbyviridae	0.534052	0.772779	0.159944	0.248145	0.0744821	0.324904	0.0121802	1.99323	0.226458	0.00471764	0.0863462	0.0128955	0.364514	0.0456414	2.0438	1.06757	0.0839066	0.0950105	0.00989849	0.00937995
Podoviridae	0.669069	0.480097	0.216923	3.39494	2.22303	0.796289	1.28087	0.0269764	0.00738103	0.937331	0.00720815	0.0751545	0.0117004	1.45684	1.40152	1.77612	1.22953	0.0077644	0.713079	1.32772
Adenoviridae	0	0	0.25712	0.081864	0.000444113	0.000202703	0.0427989	0.0746216	0.00198251	0.0121748	0.00591914	0.000617091	0.156845	0.117421	0.399524	0.049296	0.0083171	0.00120046	0.0092293	0.140839
Parvoviridae	0.0174741	0.0598185	4.48616	0.0139026	0.00316773	0	0	0.0071684	0.00989845	0.00713749	0.00281463	0	0.00144538	1.34254	5.24314	0.00200922	0.0182534	0.00214063	0.0219433	0.12946
Salasmaviridae	0	0	0	2.18674	0	0	0	0	0	0	0	0	0	0	0	0	0	0	0	0
Gratiaviridae	0	0	0	0.00226525	0	0.405664	0	0	0	0	7.40213e-05	0	0	0	9.53034e-05	3.57791	0	0	0	0
Autographiviridae	0	0.497469	0	0	0.00131855	0.0218795	0.0180589	0.000643425	0.588399	0.00273496	0.127881	0.00559514	0.850091	0.194695	0.0847682	0.150672	1.10213	0.0566127	0.0572579	0.0497844
Inoviridae	0	0	0	0	0	0.00271654	0	0	0.0115131	0	0	0	0.134881	0.00130159	0	0	0	0	0.0265044	0
Rountreeviridae	0	0.0848877	0	0	0	0	0	0	0.00308212	0.0138688	0.00989725	0.443407	0	0.0554505	0.00167847	0	0.004186	0.00466575	0.144736	0.0148444
Microviridae	0	0	0	0	0	0	0	0	0.0893218	0	0	0	0.00725347	0.015644	0.0283088	0	0.805335	0.557255	0	0
Guelinviridae	0	0.503757	0	0	0	0	0	0	0	0	0	0.000427571	0	0.00666215	0	0	0	0	0	0

## Sheet: ST5
Supplementary Table 5: Comparison of the gut virome of the E. bieneusi and control groups at the vOTU level.
vOTUs	Control	E. bieneusi	fold_change	Pvalue	Enriched
RF10_ctg10916	0.00220038	0.0259176	11.7787	0.040489	EB
RF10_ctg13553	0.0102915	0.0502436	4.88205	0.00577698	EB
RF10_ctg13574	0.00921812	0.0634019	6.87796	0.0185434	EB
RF10_ctg13917	0.0266728	0.13516	5.06733	0.005613	EB
RF10_ctg14519	0.0128513	0.046329	3.60501	0.0114962	EB
RF10_ctg1925	0.0547401	0.141306	2.58139	0.0232306	EB
RF10_ctg3271	0.0444543	0.337749	7.59768	0.00519604	EB
RF10_ctg3455	0.0143279	0.217639	15.1899	0.00388621	EB
RF10_ctg5863_1	0.029587	0.075198	2.54159	0.00684146	EB
RF10_ctg7339_1	0.0028803	0.0257538	8.94134	0.00381917	EB
RF10_ctg7733	0.0163453	0.102074	6.24487	0.0089307	EB
RF10_ctg8577	0.00074525	0.0195013	26.1674	0.0371216	EB
RF12_ctg7295	0.151969	0.38724	2.54814	0.0210855	EB
RF13_ctg382	0.011045	0.0920104	8.33047	0.00706651	EB
RF13_ctg7658_1	0.0068806	0.0744072	10.8141	0.0411738	EB
RF13_ctg7775	0.0467715	0.38345	8.19837	0.0185434	EB
RF13_ctg9009	0.000756889	0.108182	142.93	0.0435449	EB
RF15_ctg1970	0.0104067	0.227	21.8128	0.0127834	EB
RF15_ctg214	0.245957	0.498022	2.02483	0.0146896	EB
RF15_ctg928	0.0348706	0.169539	4.86194	0.00519604	EB
RF16_ctg1752_1	0.0379565	0.109202	2.87702	0.0432571	EB
RF16_ctg3515_1	0.00421542	0.108866	25.8257	0.00163849	EB
RF16_ctg4517	0.179514	0.394979	2.20026	0.0146896	EB
RF16_ctg6925_1	0.00659523	0.0688592	10.4407	0.0351428	EB
RF17_ctg13097_1	0.00339835	0.0397262	11.6898	0.00514218	EB
RF17_ctg3713	0.209976	0.452132	2.15326	0.0288056	EB
RF17_ctg4024_1	0.00642351	0.0576024	8.96744	0.03367	EB
RF17_ctg4110	0.0017091	0.0294638	17.2394	0.00719692	EB
RF17_ctg6190_1	0.0027243	0.0351322	12.8959	0.01709	EB
RF17_ctg7499	0.0527625	0.17965	3.40488	0.011299	EB
RF17_ctg7582	0.0186524	0.245774	13.1766	0.0232902	EB
RF18_ctg15171	0.022245	0.0703006	3.16028	0.0210855	EB
RF18_ctg4659	0.0391646	0.112374	2.86926	0.0089307	EB
RF18_ctg8405_1	0.0136859	0.0247998	1.81207	0.00900444	EB
RF18_ctg9929_1	0.0359274	0.119579	3.32834	0.0114962	EB
RF19_ctg1641_1	0.000401495	0.18168	452.51	0.00247812	EB
RF19_ctg5669_1	0.00316167	0.059138	18.7046	0.0336197	EB
RF19_ctg7778	0.229755	0.417756	1.81826	0.0172155	EB
RF1_ctg1205	0.05749	0.000199983	287.475	0.0432856	CON
RF1_ctg3033	0.0837148	0.000890056	94.0556	0.0357297	CON
RF20_ctg2099	0.239343	0.342937	1.43283	0.035463	EB
RF2_ctg4404_1	0.0898491	0.116936	1.30147	0.00684146	EB
RF2_ctg5441_1	0.282845	0.959811	3.39342	0.0089307	EB
RF3_ctg404	0.579139	0	Inf	0.0349831	CON
RF5_ctg1167_1	0.0360742	0.0615374	1.70586	0.0210855	EB
RF5_ctg4376_1	0.0152791	0.0973257	6.36987	0.00388621	EB
RF5_ctg6972_1	0.00940333	0.210486	22.3843	0.01709	EB
RF5_ctg850	0.0712879	0.206142	2.89168	0.0232306	EB
RF6_ctg11612	0.0147672	0.0604406	4.0929	0.0375635	EB
RF6_ctg1470	0.0282457	0.101911	3.60802	0.0288056	EB
RF6_ctg5380	0.000320207	0.156342	488.252	0.0156401	EB
RF6_ctg5383	0.116604	0.36893	3.16395	0.0288056	EB
RF6_ctg6780	0.0443346	0.469439	10.5885	0.00684146	EB
RF6_ctg7775	0.00737617	0.0304831	4.13264	0.0049299	EB
RF6_ctg9766_1	0.00168266	0.0425317	25.2765	0.0448316	EB
RF9_ctg369	0.0942007	0.224029	2.37821	0.0432571	EB
RF9_ctg4332_1	0.0441402	0.00670237	6.58575	0.035463	CON
RF9_ctg6319_1	0.027461	0.0406003	1.47847	0.035463	EB
RF9_ctg9001	0.191354	0.0453253	4.22179	0.0432571	CON
RF10_ctg11762_1	0.0226118	0.0327423	1.44802	0.011024	EB
RF10_ctg12035	0.0126573	0.120826	9.54589	0.00191823	EB
RF10_ctg12830_1	0.0029691	0.0745093	25.0949	0.0186608	EB
RF10_ctg13228	0.00335108	0.0539427	16.0971	0.00031307	EB
RF10_ctg14088	0.00177034	0.0335054	18.926	0.0277727	EB
RF10_ctg14165_1	0.00215519	0.0164566	7.63583	0.0432856	EB
RF10_ctg14298_1	0.000200149	0.0153739	76.8122	0.00381917	EB
RF10_ctg1899_1	0.101736	0.626026	6.15341	0.00884948	EB
RF10_ctg2033_1	0.0001719	0.0244065	141.98	0.000565815	EB
RF10_ctg3868_1	0.00456534	0.0605719	13.2678	0.00191823	EB
RF10_ctg5096_1	0.0015226	0.0517343	33.9776	0.0277192	EB
RF10_ctg5418	0.000574741	0.0406756	70.772	0.0423462	EB
RF10_ctg5654	0.00302651	0.0776328	25.6509	0.00610863	EB
RF10_ctg7060	0.0049684	0.0369096	7.42886	0.00884948	EB
RF10_ctg7298_1	0.00428906	0.14475	33.7486	0.00216852	EB
RF10_ctg7434_1	0.0145826	0.0551286	3.78043	0.0246433	EB
RF10_ctg7436_1	0.000319094	0.0550619	172.557	0.0191655	EB
RF10_ctg7868	0.00556885	0.0748353	13.4382	0.0373482	EB
RF10_ctg8501_1	0.0295619	0.170009	5.75096	0.00572203	EB
RF11_ctg518_1	0.0938928	9.84779e-05	953.44	0.0357297	CON
RF12_ctg2776_1	0.115534	0.211603	1.83153	0.0488924	EB
RF13_ctg2376	0.00421041	0.144252	34.2607	0.00859422	EB
RF13_ctg2744	0.00308996	0.074859	24.2265	0.00821841	EB
RF13_ctg371	0.000420925	0.0868301	206.284	0.0226983	EB
RF13_ctg4186	0.163113	0.496105	3.04148	0.0120668	EB
RF13_ctg4567	0.000128291	0.0962194	750.006	0.00245502	EB
RF13_ctg7145	0.00645539	0.368717	57.1177	0.00481542	EB
RF13_ctg7426	0.0421117	0.74449	17.679	0.0201729	EB
RF13_ctg7732	0.0047589	0.178343	37.4757	0.00770671	EB
RF13_ctg7836_1	0.00203122	0.0785628	38.6776	0.0212264	EB
RF13_ctg844	0.00432743	0.142884	33.0181	0.0138754	EB
RF14_ctg1067	0.00651814	0.119787	18.3774	0.00556225	EB
RF14_ctg5351_1	0.0489358	0.106158	2.16932	0.0464221	EB
RF14_ctg8028	0.000929141	0.245203	263.903	0.0292013	EB
RF15_ctg1151	0.0176833	0.138217	7.81624	0.00719692	EB
RF15_ctg1230	0.0103644	0.16173	15.6044	0.0040687	EB
RF16_ctg1813	0.00258186	0.261341	101.222	0.00919658	EB
RF16_ctg23_1	0.0028609	0.088615	30.9745	0.00481542	EB
RF16_ctg3131	0.00183194	0.299956	163.737	0.0191655	EB
RF16_ctg3632	0.0407265	0.166177	4.08032	0.0201729	EB
RF16_ctg5978	0.0385222	0.104945	2.72426	0.0362054	EB
RF17_ctg10417	0.00415451	0.0275159	6.62313	0.00919658	EB
RF17_ctg1107	0.00365019	0.0561612	15.3858	0.0033629	EB
RF17_ctg12750	0.00128279	0.0217584	16.9618	0.0384866	EB
RF17_ctg3180	0.114427	0.150736	1.3173	0.0362054	EB
RF17_ctg326_1	0.00230059	0.0450834	19.5965	0.00100356	EB
RF17_ctg5536	0.0821164	0.194629	2.37016	0.0127834	EB
RF17_ctg5638	0.00344967	0.022991	6.6647	0.0251936	EB
RF17_ctg6631	0.0179655	0.194948	10.8512	0.0255258	EB
RF18_ctg11031	0.0274438	0.0752033	2.74027	0.0133068	EB
RF18_ctg11589	0.068899	0.4071	5.90865	0.011299	EB
RF18_ctg14497_1	0.0319605	0.126213	3.94902	0.00572203	EB
RF18_ctg15625	0.0224381	0.0131712	1.70358	0.0246433	CON
RF18_ctg16097	0.0275336	0.140691	5.10981	0.005613	EB
RF18_ctg16783	0.0152741	0.00633823	2.40984	0.0215488	CON
RF18_ctg18946	0.00664656	0.0362038	5.447	0.0109523	EB
RF18_ctg3900_1	0.0371952	0.0101144	3.67745	0.0426349	CON
RF18_ctg7854	0.0454648	0.0988643	2.17452	0.00610863	EB
RF18_ctg8116_1	0.0682143	0.0916016	1.34285	0.0251936	EB
RF18_ctg8326_1	0.0161238	0.354641	21.9949	0.0209404	EB
RF18_ctg9657	0.0174789	0.0131809	1.32608	0.0464221	CON
RF19_ctg1006	0.0242481	0.0774548	3.19426	0.0309555	EB
RF19_ctg1972_1	0.0200425	0.253473	12.6468	0.00719692	EB
RF19_ctg337	0.00591891	0.036967	6.24557	0.0299477	EB
RF19_ctg3874	0.02996	0.0894533	2.98575	0.0251936	EB
RF19_ctg4135_1	0.469835	0.856718	1.82344	0.0450738	EB
RF19_ctg525	0.00366918	0.0451003	12.2916	0.00278594	EB
RF2_ctg10598_1	0.0554535	0.0257821	2.15085	0.0373482	CON
RF2_ctg11209	0.0466184	0.0385685	1.20872	0.0154744	CON
RF2_ctg2605_1	0.0469619	0.00297154	15.8039	0.0362054	CON
RF2_ctg3265	0.0772848	0.0311127	2.48403	0.0287583	CON
RF2_ctg5744_1	0.0452561	0.0926384	2.04698	0.0133068	EB
RF2_ctg7983	0.0237709	0.118455	4.98319	0.0406812	EB
RF2_ctg8599_2	0.0471795	0.0255733	1.84488	0.0255258	CON
RF5_ctg1700_1	0.0152765	0.179506	11.7505	0.0102774	EB
RF5_ctg1943	0.0189389	0.0498887	2.6342	0.0255258	EB
RF5_ctg2226	0.0179634	0.146559	8.15876	0.011207	EB
RF5_ctg4823_1	0.000741272	0.067467	91.0153	0.00175956	EB
RF5_ctg5162_1	0.00232266	0.041514	17.8735	0.0246433	EB
RF5_ctg5168_1	0.00828167	0.112612	13.5977	0.00211857	EB
RF5_ctg6243_1	0.00773634	0.0447585	5.78549	0.0209404	EB
RF5_ctg6562	0.0135099	0.171164	12.6695	0.00318399	EB
RF5_ctg9326	0.00488627	0.0854682	17.4915	0.00792191	EB
RF5_ctg9709	3.01165e-05	0.28792	9560.21	0.000565815	EB
RF5_ctg9752	0.00140179	0.0410458	29.2811	0.0184873	EB
RF6_ctg10614	0.000533981	0.039041	73.1131	0.00136441	EB
RF6_ctg11675	0.00137682	0.0348022	25.2773	0.0109523	EB
RF6_ctg12476	0.0145979	0.0457772	3.13587	0.0319518	EB
RF6_ctg3884_1	0.0142398	0.0350688	2.46273	0.0201729	EB
RF6_ctg4705_1	0.00365083	0.0293808	8.04772	0.0138754	EB
RF6_ctg6415_1	0.218825	0.541832	2.47609	0.0443481	EB
RF6_ctg6443_1	0.00136725	0.071377	52.2048	0.00966977	EB
RF6_ctg7086	0.00396888	0.0222899	5.61616	0.01709	EB
RF6_ctg7391	0.00145747	0.0211644	14.5213	0.0175568	EB
RF6_ctg8476	0.000658142	0.0165496	25.146	0.0201729	EB
RF7_ctg4091	0.0341332	0.0584319	1.71188	0.011207	EB
RF9_ctg2568_1	0.216568	0.0454646	4.76344	0.0255258	CON
RF9_ctg7740_1	0.0339209	0.0601207	1.77238	0.0375635	EB
RF13_ctg1499	0.000107326	0.32358	3014.94	0.00625285	EB
RF13_ctg4086	0.00264152	0.049022	18.5582	0.0168947	EB
RF1_ctg3129_1	0.0321104	0	Inf	0.0349831	CON
RF6_ctg12117	0.00167751	0.0357434	21.3075	0.0319518	EB
RF8_ctg7896_1	0.027551	0.431044	15.6453	0.0164272	EB
RF10_ctg12147_1	7.57164e-05	0.0253233	334.449	0.00136441	EB
RF13_ctg8542	0.000128898	0.104533	810.971	0.00490098	EB
RF15_ctg2144	0.00047406	0.121697	256.712	0.0297711	EB
RF15_ctg264_1	0	0.0853182	Inf	0.0349831	EB
RF16_ctg7062	0.000189221	0.0729588	385.575	0.00299961	EB
RF17_ctg12848	0	0.0201938	Inf	0.0349831	EB
RF17_ctg1307	0.00312091	0.0234777	7.5227	0.0137607	EB
RF19_ctg9128	0.00101222	0.105685	104.409	0.0049299	EB
RF10_ctg14110_1	7.88742e-05	0.0210261	266.577	0.0283246	EB
RF13_ctg2957	0	0.0276823	Inf	0.0349831	EB
RF13_ctg3834	0.0180774	0.0393097	2.17452	0.00914758	EB
RF13_ctg7577	0	0.0784515	Inf	0.00597196	EB
RF13_ctg8894	0	0.0311964	Inf	0.0349831	EB
RF10_ctg7447_1	0	0.453371	Inf	0.00597196	EB
RF6_ctg2492	0	0.0124179	Inf	0.00597196	EB
RF6_ctg7971	0	0.0108525	Inf	0.0349831	EB

## Sheet: ST6
Supplementary Table 6: Detailed information of the control network (left panel) and the E. bieneusi network (right panel).
Correlation network within Control (n = 1,024)						Correlation network within E. bieneusi (n = 545)
bacterial name	vOTU	corr	pvalue			bacterial name	vOTU	corr	pvalue
GGB6649_SGB9391	RF15_ctg2144	1	1.0635e-62			GGB9620_SGB15068	RF17_ctg3713	0.808135	0.00466982
Ligilactobacillus_salivarius	RF17_ctg1307	1	1.0635e-62			Candidatus_Saccharibacteria_bacterium	RF15_ctg1970	0.889638	0.000566965
Ligilactobacillus_salivarius	RF19_ctg9128	0.840759	0.00231049			Candidatus_Saccharibacteria_bacterium	RF6_ctg11675	0.880037	0.000782042
Kocuria_coralli	RF15_ctg2144	1	1.0635e-62			Vagococcus_fluvialis	RF13_ctg8542	0.812777	0.00425947
Eggerthellaceae_unclassified_SGB14332	RF14_ctg8028	0.862044	0.00133713			Vagococcus_fluvialis	RF13_ctg8894	0.84847	0.00191309
Fructobacillus_tropaeoli	RF15_ctg2144	1	1.0635e-62			GGB9457_SGB14849	RF17_ctg326_1	0.846926	0.00198837
Gemmiger_sp_An50	RF15_ctg2144	1	1.0635e-62			GGB51959_SGB72479	RF17_ctg7582	0.805691	0.00489692
Facklamia_tabacinasalis	RF17_ctg1307	1	1.0635e-62			GGB51959_SGB72479	RF6_ctg6780	0.846658	0.00200163
Facklamia_tabacinasalis	RF19_ctg9128	0.840759	0.00231049			GGB51959_SGB72479	RF6_ctg2492	0.838319	0.00244773
GGB51960_SGB72480	RF15_ctg2144	1	1.0635e-62			GGB1277_SGB1714	RF10_ctg5654	0.830303	0.00294023
GGB48227_SGB66234	RF15_ctg2144	1	1.0635e-62			GGB1277_SGB1714	RF10_ctg8501_1	0.806061	0.00486206
Campylobacter_coli	RF15_ctg2144	1	1.0635e-62			Clostridium_sp_AF36_4	RF17_ctg7582	0.812777	0.00425947
Olsenella_sp_DSM_107455	RF15_ctg2144	1	1.0635e-62			Actinomyces_slackii	RF10_ctg10916	0.887625	0.000607926
Olsenella_sp_An293	RF15_ctg2144	1	1.0635e-62			Actinomyces_slackii	RF10_ctg7436_1	0.850199	0.00183128
Amylolactobacillus_amylophilus	RF15_ctg2144	1	1.0635e-62			Actinomyces_slackii	RF18_ctg16097	0.846658	0.00200163
Massilistercora_timonensis	RF15_ctg2144	1	1.0635e-62			Faecalicoccus_pleomorphus	RF6_ctg4705_1	0.819346	0.00372367
Acetivibrio_ethanolgignens	RF10_ctg12147_1	0.862044	0.00133713			Prevotella_copri_clade_C	RF10_ctg5418	0.855421	0.00159952
Faecalibacillus_intestinalis	RF16_ctg4517	0.819346	0.00372367			Prevotella_copri_clade_C	RF10_ctg7434_1	0.840554	0.00232178
Faecalibacillus_intestinalis	RF19_ctg7778	0.821841	0.00353354			Prevotella_copri_clade_C	RF16_ctg1813	0.975534	1.52213e-06
Faecalibacillus_intestinalis	RF6_ctg5383	0.846658	0.00200163			Prevotella_copri_clade_C	RF16_ctg3131	0.987578	1.02637e-07
Faecalibacillus_intestinalis	RF9_ctg369	0.860314	0.0014024			Prevotella_copri_clade_C	RF5_ctg9709	0.816012	0.00398914
Faecalibacillus_intestinalis	RF10_ctg11762_1	0.81014	0.00448923			GGB9342_SGB14306	RF16_ctg6925_1	0.846658	0.00200163
Faecalibacillus_intestinalis	RF10_ctg5654	0.907692	0.000283787			Prevotella_SGB1653	RF16_ctg3131	0.807714	0.00470841
Faecalibacillus_intestinalis	RF10_ctg7298_1	0.815638	0.00401978			Proteus_penneri	RF13_ctg382	0.812777	0.00425947
Faecalibacillus_intestinalis	RF10_ctg8501_1	0.801814	0.00527314			Proteus_penneri	RF1_ctg1205	0.84847	0.00191309
Faecalibacillus_intestinalis	RF16_ctg3131	0.814867	0.00408338			Proteus_penneri	RF13_ctg2957	0.915675	0.000199598
Faecalibacillus_intestinalis	RF17_ctg6631	0.857111	0.0015293			Proteus_penneri	RF13_ctg7577	0.823199	0.00343301
Faecalibacillus_intestinalis	RF18_ctg11589	0.821841	0.00353354			Proteus_penneri	RF13_ctg8894	0.915675	0.000199598
Faecalibacillus_intestinalis	RF18_ctg14497_1	0.815638	0.00401978			Corynebacterium_flavescens	RF6_ctg4705_1	0.819346	0.00372367
Faecalibacillus_intestinalis	RF18_ctg16783	0.81576	0.00400978			Coprococcus_sp_AF21_14LB	RF16_ctg3131	0.82255	0.00348077
Faecalibacillus_intestinalis	RF18_ctg8116_1	0.859453	0.00143571			GGB1250_SGB1673	RF10_ctg3271	0.872786	0.000980007
Faecalibacillus_intestinalis	RF2_ctg7983	0.903163	0.000341795			GGB1250_SGB1673	RF15_ctg1970	0.821065	0.00359188
Faecalibacillus_intestinalis	RF6_ctg7391	0.859461	0.0014354			GGB1250_SGB1673	RF10_ctg14165_1	0.888412	0.000591654
GGB4584_SGB6338	RF10_ctg2033_1	1	1.0635e-62			GGB1250_SGB1673	RF18_ctg3900_1	0.805023	0.00496032
GGB4584_SGB6338	RF16_ctg3131	0.862044	0.00133713			Bacteroides_togonis	RF10_ctg2033_1	-0.826174	0.00321992
GGB4584_SGB6338	RF18_ctg18946	0.975309	1.57845e-06			Ruminococcaceae_unclassified_SGB15236	RF16_ctg3131	0.807714	0.00470841
GGB4584_SGB6338	RF2_ctg11209	0.862044	0.00133713			Roseburia_SGB4939	RF10_ctg14165_1	0.815251	0.00405162
GGB4584_SGB6338	RF2_ctg3265	0.862044	0.00133713			Phocaeicola_coprophilus	RF18_ctg15171	-0.905779	0.000307323
GGB4584_SGB6338	RF6_ctg11675	1	1.0635e-62			Phocaeicola_coprophilus	RF10_ctg13228	0.844989	0.0020858
GGB4584_SGB6338	RF6_ctg6443_1	0.862044	0.00133713			Phocaeicola_coprophilus	RF18_ctg11589	-0.887542	0.000609666
Lactobacillus_mucosae	RF15_ctg2144	1	1.0635e-62			Phocaeicola_coprophilus	RF5_ctg4823_1	0.911858	0.000237144
Sutterella_parvirubra	RF15_ctg2144	1	1.0635e-62			Phocaeicola_coprophilus	RF6_ctg10614	-0.808514	0.00463528
Bifidobacterium_pullorum	RF15_ctg2144	1	1.0635e-62			GGB1379_SGB1880	RF13_ctg7775	0.830303	0.00294023
Eubacterium_sp_NSJ_61	RF15_ctg2144	1	1.0635e-62			GGB1379_SGB1880	RF13_ctg9009	0.890909	0.000542144
Bifidobacterium_choerinum	RF15_ctg2144	1	1.0635e-62			GGB1379_SGB1880	RF2_ctg5441_1	-0.818182	0.00381492
Ruminococcus_lactaris	RF15_ctg2144	1	1.0635e-62			GGB1379_SGB1880	RF10_ctg14088	0.818182	0.00381492
Evtepia_gabavorous	RF15_ctg2144	1	1.0635e-62			GGB1379_SGB1880	RF13_ctg844	0.818182	0.00381492
Ligilactobacillus_ruminis	RF15_ctg2144	1	1.0635e-62			GGB1379_SGB1880	RF14_ctg5351_1	0.875384	0.000905326
Collinsella_ihuae	RF15_ctg2144	1	1.0635e-62			GGB1379_SGB1880	RF18_ctg8326_1	0.854545	0.0016368
Enorma_massiliensis	RF14_ctg8028	0.862044	0.00133713			GGB1379_SGB1880	RF19_ctg525	-0.878788	0.000813862
Bacteroides_thetaiotaomicron	RF17_ctg1307	0.975309	1.57845e-06			GGB1379_SGB1880	RF6_ctg7086	-0.890909	0.000542144
Bacteroides_thetaiotaomicron	RF19_ctg9128	0.862044	0.00133713			GGB1379_SGB1880	RF6_ctg2492	-0.90044	0.000380599
Bacteroides_ovatus	RF15_ctg2144	1	1.0635e-62			Fusobacteriaceae_unclassified_SGB6035	RF6_ctg2492	-0.841924	0.00224693
Olsenella_sp_An285	RF15_ctg2144	1	1.0635e-62			GGB3271_SGB4321	RF19_ctg1641_1	-0.816012	0.00398914
Bacteroides_stercoris	RF15_ctg2144	1	1.0635e-62			Escherichia_coli	RF17_ctg3180	-0.830303	0.00294023
GGB2732_SGB58358	RF13_ctg4567	0.975309	1.57845e-06			Bacteroidaceae_bacterium	RF10_ctg12830_1	-0.856668	0.00154747
Eisenbergiella_massiliensis	RF19_ctg525	0.807714	0.00470841			Bacteroidaceae_bacterium	RF14_ctg5351_1	0.865548	0.0012117
GGB25362_SGB37308	RF10_ctg2033_1	1	1.0635e-62			Bacteroidaceae_bacterium	RF5_ctg1943	0.906693	0.000295912
GGB25362_SGB37308	RF16_ctg3131	0.862044	0.00133713			Bacteroidaceae_bacterium	RF13_ctg3834	0.884365	0.00067884
GGB25362_SGB37308	RF18_ctg18946	0.975309	1.57845e-06			Enterococcus_faecalis	RF10_ctg1925	-0.866667	0.00117354
GGB25362_SGB37308	RF2_ctg11209	0.862044	0.00133713			Enterococcus_faecalis	RF20_ctg2099	1	1.70161e-61
GGB25362_SGB37308	RF2_ctg3265	0.862044	0.00133713			Enterococcus_faecalis	RF2_ctg4404_1	-0.818182	0.00381492
GGB25362_SGB37308	RF6_ctg11675	1	1.0635e-62			Enterococcus_faecalis	RF13_ctg4186	0.830303	0.00294023
GGB25362_SGB37308	RF6_ctg6443_1	0.862044	0.00133713			Enterococcus_faecalis	RF13_ctg7426	0.951515	2.27985e-05
Intestinimonas_gabonensis	RF18_ctg9657	0.845364	0.00206666			Enterococcus_faecalis	RF6_ctg3884_1	-0.854545	0.0016368
Olsenella_sp_GAM18	RF15_ctg2144	1	1.0635e-62			Enterococcus_faecalis	RF6_ctg7391	-0.830303	0.00294023
Intestinimonas_timonensis	RF1_ctg1205	-0.805023	0.00496032			Enterococcus_faecalis	RF8_ctg7896_1	0.890909	0.000542144
Intestinimonas_timonensis	RF1_ctg3033	-0.805023	0.00496032			GGB3433_SGB4573	RF18_ctg9929_1	0.854545	0.0016368
Intestinimonas_timonensis	RF18_ctg9657	0.830327	0.00293865			GGB3433_SGB4573	RF5_ctg850	-0.818182	0.00381492
GGB3247_SGB4294	RF15_ctg1970	0.814867	0.00408338			GGB3433_SGB4573	RF12_ctg2776_1	0.90303	0.000343612
GGB3247_SGB4294	RF17_ctg4024_1	0.865271	0.00122129			GGB4255_SGB5783	RF10_ctg14519	0.806061	0.00486206
GGB3247_SGB4294	RF2_ctg4404_1	0.812777	0.00425947			GGB4255_SGB5783	RF10_ctg8501_1	0.927273	0.000112035
GGB3247_SGB4294	RF6_ctg11612	0.800292	0.00542623			GGB4255_SGB5783	RF15_ctg1151	0.854545	0.0016368
Pseudoflavonifractor_sp_AF19_9AC	RF1_ctg1205	-0.843287	0.00217421			GGB4255_SGB5783	RF18_ctg14497_1	0.866667	0.00117354
Pseudoflavonifractor_sp_AF19_9AC	RF1_ctg3033	-0.843287	0.00217421			Phocaeicola_plebeius	RF13_ctg4567	0.804878	0.00497414
Pseudoflavonifractor_sp_AF19_9AC	RF13_ctg7836_1	0.892308	0.000515773			Phocaeicola_plebeius	RF13_ctg844	0.881463	0.000746861
GGB29848_SGB42690	RF15_ctg1970	0.898874	0.000404322			Phocaeicola_plebeius	RF14_ctg5351_1	0.948171	2.96488e-05
GGB29848_SGB42690	RF13_ctg2744	0.814867	0.00408338			Phocaeicola_plebeius	RF18_ctg11589	-0.924016	0.000132953
GGB29848_SGB42690	RF16_ctg3632	0.823199	0.00343301			Phocaeicola_plebeius	RF5_ctg1943	0.802435	0.00521146
GGB29848_SGB42690	RF17_ctg10417	0.851112	0.00178912			Phocaeicola_plebeius	RF5_ctg4823_1	0.83891	0.00241399
GGB29848_SGB42690	RF17_ctg6631	0.822811	0.00346147			Phocaeicola_plebeius	RF5_ctg5162_1	0.802435	0.00521146
GGB29848_SGB42690	RF18_ctg11031	0.803386	0.00511818			Phocaeicola_plebeius	RF6_ctg10614	-0.917937	0.00017953
GGB29848_SGB42690	RF18_ctg16783	0.803386	0.00511818			Bacteroidales_bacterium	RF13_ctg7775	0.818182	0.00381492
GGB29848_SGB42690	RF18_ctg8116_1	0.823199	0.00343301			Bacteroidales_bacterium	RF2_ctg5441_1	-0.866667	0.00117354
GGB29848_SGB42690	RF5_ctg6562	0.814867	0.00408338			Bacteroidales_bacterium	RF10_ctg13228	0.878788	0.000813862
Allisonella_histaminiformans	RF10_ctg2033_1	0.975309	1.57845e-06			Bacteroidales_bacterium	RF10_ctg14088	0.878788	0.000813862
Allisonella_histaminiformans	RF16_ctg3131	0.840759	0.00231049			Bacteroidales_bacterium	RF13_ctg844	0.854545	0.0016368
Allisonella_histaminiformans	RF18_ctg18946	1	1.0635e-62			Bacteroidales_bacterium	RF5_ctg4823_1	0.842424	0.00222003
Allisonella_histaminiformans	RF2_ctg11209	0.840759	0.00231049			GGB2738_SGB3684	RF13_ctg7426	0.812897	0.0042492
Allisonella_histaminiformans	RF2_ctg3265	0.840759	0.00231049			GGB2738_SGB3684	RF18_ctg8116_1	0.844162	0.0021284
Allisonella_histaminiformans	RF6_ctg11675	0.975309	1.57845e-06			GGB2738_SGB3684	RF18_ctg8326_1	0.806644	0.00480744
Allisonella_histaminiformans	RF6_ctg6443_1	0.840759	0.00231049			GGB2738_SGB3684	RF6_ctg7391	-0.844162	0.0021284
GGB9739_SGB15313	RF12_ctg7295	0.909453	0.000263322			GGB2738_SGB3684	RF8_ctg7896_1	0.850415	0.00182121
GGB9739_SGB15313	RF19_ctg7778	0.865548	0.0012117			GGB2738_SGB3684	RF6_ctg2492	-0.845161	0.00207698
GGB9739_SGB15313	RF2_ctg5441_1	0.869175	0.00109115			Fusobacteriaceae_unclassified_SGB59307	RF10_ctg7733	-0.812777	0.00425947
GGB9739_SGB15313	RF9_ctg369	0.806644	0.00480744			Fusobacteriaceae_unclassified_SGB59307	RF18_ctg4659	-0.812777	0.00425947
GGB9739_SGB15313	RF9_ctg6319_1	0.812897	0.0042492			Fusobacteriaceae_unclassified_SGB59307	RF14_ctg5351_1	0.800292	0.00542623
GGB9739_SGB15313	RF10_ctg11762_1	0.96129	9.37429e-06			Fusobacteriaceae_unclassified_SGB59307	RF6_ctg10614	-0.812777	0.00425947
GGB9739_SGB15313	RF10_ctg5654	0.81014	0.00448923			Fusobacteriaceae_unclassified_SGB59307	RF6_ctg7391	-0.812777	0.00425947
GGB9739_SGB15313	RF10_ctg7434_1	0.833797	0.00271758			Fusobacteriaceae_unclassified_SGB59307	RF6_ctg8476	-0.812777	0.00425947
GGB9739_SGB15313	RF15_ctg1151	0.816603	0.00394116			Ruminococcaceae_bacterium	RF17_ctg7582	-0.878788	0.000813862
GGB9739_SGB15313	RF18_ctg11589	0.859276	0.00144264			Ruminococcaceae_bacterium	RF17_ctg5638	-0.830303	0.00294023
GGB9739_SGB15313	RF18_ctg14497_1	0.803942	0.00506411			Ruminococcaceae_bacterium	RF17_ctg6631	-0.842424	0.00222003
GGB9739_SGB15313	RF19_ctg4135_1	0.846732	0.00199796			Ruminococcaceae_bacterium	RF18_ctg8326_1	0.927273	0.000112035
GGB9739_SGB15313	RF2_ctg10598_1	0.911557	0.000240316			Ruminococcaceae_bacterium	RF19_ctg525	-0.890909	0.000542144
GGB9739_SGB15313	RF6_ctg7086	0.892566	0.000511007			Ruminococcaceae_bacterium	RF2_ctg7983	-0.917937	0.00017953
GGB9739_SGB15313	RF9_ctg2568_1	0.803942	0.00506411			Ruminococcaceae_bacterium	RF9_ctg2568_1	-0.842424	0.00222003
Helicobacter_japonicus	RF16_ctg5978	-0.841924	0.00224693			Ruminococcaceae_bacterium	RF6_ctg2492	-0.800391	0.00541621
Helicobacter_japonicus	RF2_ctg10598_1	-0.838509	0.00243683			Phocaeicola_sartorii	RF13_ctg382	0.865096	0.00122739
Helicobacter_japonicus	RF5_ctg5162_1	-0.831202	0.0028817			Phocaeicola_sartorii	RF1_ctg1205	0.88476	0.00066994
Helicobacter_japonicus	RF6_ctg3884_1	-0.805023	0.00496032			Phocaeicola_sartorii	RF13_ctg3834	0.849267	0.00187505
Helicobacter_japonicus	RF6_ctg7086	-0.838509	0.00243683			GGB48540_SGB66598	RF10_ctg3455	-0.828283	0.00307477
Desulfovibrionaceae_bacterium	RF13_ctg4567	0.975309	1.57845e-06			GGB48540_SGB66598	RF18_ctg9929_1	-0.877367	0.000851188
Micropruina_glycogenica	RF10_ctg14165_1	0.862044	0.00133713			GGB48540_SGB66598	RF5_ctg850	0.816012	0.00398914
GGB9237_SGB14179	RF13_ctg4567	0.840759	0.00231049			GGB48540_SGB66598	RF12_ctg2776_1	-0.889638	0.000566965
GGB9237_SGB14179	RF18_ctg7854	0.981651	4.85062e-07			GGB48540_SGB66598	RF16_ctg7062	-0.852825	0.00171189
GGB9237_SGB14179	RF18_ctg9657	0.915675	0.000199598			GGB48540_SGB66598	RF10_ctg14110_1	-0.863354	0.00128918
GGB9237_SGB14179	RF5_ctg5162_1	0.851112	0.00178912			Lachnospiraceae_unclassified_SGB4894	RF17_ctg5536	0.833996	0.00270528
Lactobacillus_intestinalis	RF10_ctg5418	0.87182	0.00100888			Staphylococcus_nepalensis	RF10_ctg13574	0.850415	0.00182121
GGB1582_SGB2173	RF17_ctg3713	0.846658	0.00200163			Staphylococcus_nepalensis	RF6_ctg5383	0.81915	0.00373895
GGB1582_SGB2173	RF9_ctg6319_1	0.805691	0.00489692			Staphylococcus_nepalensis	RF16_ctg3632	0.850415	0.00182121
Clostridiaceae_bacterium	RF19_ctg4135_1	0.867729	0.0011381			Anaerotruncus_rubiinfantis	RF11_ctg518_1	0.840759	0.00231049
Peptacetobacter_hiranonis	RF17_ctg5638	0.803226	0.0051338			GGB9423_SGB14792	RF11_ctg518_1	0.840759	0.00231049
Peptacetobacter_hiranonis	RF19_ctg525	0.924217	0.000131585			Corynebacterium_glutamicum	RF9_ctg6319_1	0.81915	0.00373895
Fournierella_massiliensis	RF13_ctg7836_1	0.84847	0.00191309			GGB3717_SGB5040	RF20_ctg2099	-0.819346	0.00372367
Fournierella_massiliensis	RF13_ctg844	0.807714	0.00470841			GGB3717_SGB5040	RF13_ctg7426	-0.805691	0.00489692
Fournierella_massiliensis	RF14_ctg8028	1	1.0635e-62			GGB3717_SGB5040	RF2_ctg10598_1	0.812519	0.00428159
Fournierella_massiliensis	RF5_ctg1700_1	0.865271	0.00122129			GGB3717_SGB5040	RF6_ctg12476	0.87397	0.00094545
Brachyspira_SGB65147	RF10_ctg14165_1	0.840759	0.00231049			GGB3717_SGB5040	RF6_ctg3884_1	0.819346	0.00372367
Sanguibacteroides_justesenii	RF13_ctg4567	0.975309	1.57845e-06			GGB3717_SGB5040	RF6_ctg6443_1	0.819346	0.00372367
Clostridia_bacterium	RF17_ctg13097_1	0.806061	0.00486206			GGB3717_SGB5040	RF6_ctg7391	0.87397	0.00094545
Clostridia_bacterium	RF6_ctg9766_1	0.828283	0.00307477			GGB3717_SGB5040	RF6_ctg8476	0.860314	0.0014024
Coprococcus_eutactus	RF6_ctg7391	0.851112	0.00178912			GGB3717_SGB5040	RF8_ctg7896_1	-0.846658	0.00200163
Brachyspira_innocens	RF13_ctg4086	1	1.0635e-62			Lactobacillus_intestinalis	RF10_ctg3271	-0.814593	0.00410613
Bacilli_bacterium	RF13_ctg4567	0.840759	0.00231049			Lactobacillus_intestinalis	RF16_ctg1752_1	-0.887542	0.000609666
Bacilli_bacterium	RF18_ctg7854	0.981651	4.85062e-07			Parabacteroides_johnsonii	RF1_ctg1205	0.898874	0.000404322
Bacilli_bacterium	RF18_ctg9657	0.915675	0.000199598			Parabacteroides_johnsonii	RF13_ctg4186	0.812777	0.00425947
Bacilli_bacterium	RF5_ctg5162_1	0.851112	0.00178912			Parabacteroides_johnsonii	RF13_ctg3834	0.815251	0.00405162
Clostridium_sp_SN20	RF10_ctg7436_1	0.862044	0.00133713			Lactobacillus_johnsonii	RF13_ctg9009	-0.818182	0.00381492
Clostridium_sp_SN20	RF5_ctg9326	0.840759	0.00231049			Lactobacillus_johnsonii	RF13_ctg844	-0.806061	0.00486206
Clostridium_sp_SN20	RF5_ctg9709	1	1.0635e-62			Lactobacillus_johnsonii	RF19_ctg525	0.830303	0.00294023
[truncated: 1,083 more rows]

## Sheet: ST7
Supplementary Table 7 : Comparison of the microbial function of KOs and KEGG pathways between between E. bieneusi and control groups
[truncated: 565 more rows]

[truncated: 1 more sheets: ST8]
